# Supplementary material for: Multi-region sequencing with spatial information enables accurate heterogeneity estimation and risk stratification in liver cancer
Source: Genome Med. 2022 Dec 16;14:142. doi: 10.1186/s13073-022-01143-6 (PMC9758830; doi:10.1186/s13073-022-01143-6)
Supplement: Supplementary file 3 — Additional file 3: Table S1. Clinical information of included patients. Table S2. Spatial coordinates of each sample. Table S3. Prediction results of CopyKAT. Table S4. ITH level of each patient. Table S5. Differentially expressed genes between high-ITH and low-ITH patients. Table S6. KEGG analysis of the differences between high-ITH and low-ITH patients. Table S7. IHS of each protein coding gene. Table S8. Included public datasets. Table S9. Summary of LHRS genes. Table S10. Summary of published prognostic signatures. [file 13073_2022_1143_MOESM3_ESM.xlsx]

## Sheet: Table S1
Table S1 Clinical information of included patients
id	Histological type	Gender	Sample number (tumor)	Sample number (normal)	Age (year)	Tumor size (cm)	Differentiation	TNM stage	AFP (ng/ml)	ALT (U/L)	AST (U/L)	HBsAg	HBsAb	HBeAg	HBeAb	HBcAb	HBV-DNA (IU/ml)
T02	Hepatocellular Carcinoma	Female	6	0	86	6.5	Median	Stage IB	44.8	87	117	-	-	-	+	+	<20
T04	Hepatocellular Carcinoma	Male	4	2	83	4.5	Median	Stage IB	4.59	16	27	+	-	-	+	+	<20
T05	Hepatocellular Carcinoma	Male	4	0	47	7	High	Stage II	8029	56	37	+	-	+	-	+	76700
T06	Hepatocellular Carcinoma	Male	5	3	57	7	Median	Stage IVA	31232	67	90	+	-	-	+	+	36
T07	Hepatocellular Carcinoma	Male	4	0	57	5	Median	Stage IB	45.8	37	19	+	-	-	+	+	261000
T08	Hepatocellular Carcinoma	Male	5	0	54	7	Median	Stage IB	25.6	59	47	+	-	-	+	+	995000
T09	Hepatocellular Carcinoma	Male	5	2	27	4	Median	Stage IB	36.1	13	16	+	-	-	+	+	<20
T10	Hepatocellular Carcinoma	Male	6	2	58	6	Median	Stage IB	60500	16	29	+	-	+	-	+	113000
T11	Hepatocellular Carcinoma	Male	4	2	37	4	Median	Stage IB	63.8	44	25	+	-	-	+	+	22.6
T13	Hepatocellular Carcinoma	Male	10	2	54	11	Low	Stage IIIB	101	53	81	+	-	-	+	+	248
T14	Hepatocellular Carcinoma	Male	3	2	57	3.5	Median	Stage IIIA	164	91	54	+	-	-	+	+	42.7
T16	Hepatocellular Carcinoma	Male	4	2	58	8	Median	Stage IVA	13	148	354	-	+	-	-	+	<20
T17	Hepatocellular Carcinoma	Male	5	2	54	6	Median	Stage IVA	33533	40	37	+	-	-	+	+	53200
T18	Hepatocellular Carcinoma	Female	10	2	42	12.5	Low	Stage IIIB	1993	25	48	+	-	-	+	+	476

## Sheet: Table S2
Table S2 Spatial coordinates of each sample
id	x	y
T02_01	3.77018	7.91001
T02_02	3.32201	4.6035
T02_03	6.06015	7.28393
T02_04	6.58566	4.49064
T02_05	4.86342	5.90644
T02_06	2.88065	6.55242
T04_01	5.66369	4.93844
T04_02	6.58146	7.8706
T04_03	4.79087	6.25685
T04_04	6.91584	6.0775
T05_01	3.61079	8.67325
T05_02	5.5718	9.76299
T05_03	6.06771	8.25201
T05_04	4.75796	7.08752
T06_01	2.92158	7.30649
T06_02	3.12511	5.84147
T06_04	4.94764	3.70247
T06_05	5.19142	5.69446
T06_06	5.03097	7.54474
T07_01	3.19267	3.55517
T07_02	5.2142	3.52178
T07_03	3.22123	5.60712
T07_04	5.32994	5.33967
T08_01	4.28523	4.18131
T08_02	4.80066	6.09606
T08_03	6.791	6.20072
T08_04	7.45866	4.66893
T08_05	6.28117	3.15617
T09_01	5.04931	5.29047
T09_02	3.67124	5.25937
T09_03	3.14591	3.79477
T09_04	4.86815	3.25242
T09_05	3.98346	2.65598
T10_01	6.77598	6.78092
T10_02	5.66649	5.60607
T10_03	5.59014	3.8849
T10_04	7.55456	2.55339
T10_06	9.10613	6.39802
T10_07	7.49336	4.97091
T11_01	3.07056	5.72484
T11_02	5.34138	5.65197
T11_03	5.31158	4.12557
T11_04	3.4824	3.08515
T13_01	10.5076	6.94843
T13_02	8.91851	8.98014
T13_03	6.20111	9.03397
T13_04	3.69713	8.4579
T13_05	3.58031	6.28079
T13_06	8.07017	3.33616
T13_07	4.69982	4.17974
T13_08	10.3784	4.61663
T13_09	8.28984	6.38991
T13_10	6.09185	2.64618
T14_01	4.87396	2.97598
T14_02	3.33602	3.15055
T14_03	3.35987	5.09448
T16_01	4.21393	4.45446
T16_02	4.80911	5.9326
T16_03	5.86816	3.95885
T16_04	7.27416	5.50102
T17_01	4.40212	5.76198
T17_02	8.18211	7.08596
T17_03	6.66105	6.73801
T17_04	6.30749	4.29927
T17_05	5.13244	6.99219
T18_01	5.6851	9.33572
T18_02	14.4471	9.08305
T18_03	9.75826	9.22357
T18_04	11.8896	9.17159
T18_05	7.36093	9.3735
T18_06	9.55454	4.84309
T18_07	9.8574	7.60677
T18_08	11.571	5.56305
T18_09	5.28311	6.90397
T18_10	13.6342	11.2922

## Sheet: Table S3
Table S3 Prediction results of CopyKAT
Patient H13				Patient H14
Cell name	CopyKAT prediction	Region		Cell name	CopyKAT prediction	Region
AAACCTGAGACTAGGC-1	diploid	H13.a		AAACCTGAGTGGGCTA-1	aneuploid	H14.a
AAACCTGAGAGGTTGC-1	diploid	H13.a		AAACCTGCACAACGCC-1	diploid	H14.a
AAACCTGAGATATGCA-1	diploid	H13.a		AAACCTGCAGCGTTCG-1	diploid	H14.a
AAACCTGAGCACCGTC-1	diploid	H13.a		AAACCTGCATTCTCAT-1	diploid	H14.a
AAACCTGAGGAATGGA-1	diploid	H13.a		AAACGGGAGCTAGGCA-1	diploid	H14.a
AAACCTGAGGTGCAAC-1	diploid	H13.a		AAACGGGAGTCCAGGA-1	aneuploid	H14.a
AAACCTGAGTACTTGC-1	diploid	H13.a		AAACGGGGTCACTTCC-1	aneuploid	H14.a
AAACCTGCAGGCAGTA-1	aneuploid	H13.a		AAACGGGTCGGGAGTA-1	diploid	H14.a
AAACCTGCATACGCTA-1	aneuploid	H13.a		AAAGCAAAGGCGACAT-1	diploid	H14.a
AAACCTGCATCGATTG-1	diploid	H13.a		AAAGCAACAGGCAGTA-1	diploid	H14.a
AAACCTGCATGGAATA-1	aneuploid	H13.a		AAAGCAAGTTCACCTC-1	diploid	H14.a
AAACCTGCATTGCGGC-1	diploid	H13.a		AAAGCAATCGGTTAAC-1	aneuploid	H14.a
AAACCTGGTAAGAGGA-1	diploid	H13.a		AAAGCAATCGTAGATC-1	diploid	H14.a
AAACCTGGTCAAGCGA-1	diploid	H13.a		AAAGTAGCAGACACTT-1	aneuploid	H14.a
AAACCTGGTTACTGAC-1	diploid	H13.a		AAAGTAGCAGGTGCCT-1	aneuploid	H14.a
AAACCTGGTTAGGGTG-1	diploid	H13.a		AAAGTAGGTAAAGTCA-1	aneuploid	H14.a
AAACCTGGTTTAGCTG-1	diploid	H13.a		AAATGCCCACCGCTAG-1	aneuploid	H14.a
AAACCTGTCATGTCCC-1	diploid	H13.a		AAATGCCGTAGAAGGA-1	aneuploid	H14.a
AAACCTGTCCACGTTC-1	aneuploid	H13.a		AAATGCCGTTAGATGA-1	aneuploid	H14.a
AAACCTGTCCATTCTA-1	aneuploid	H13.a		AACACGTAGCAGGTCA-1	aneuploid	H14.a
AAACCTGTCGGACAAG-1	aneuploid	H13.a		AACACGTCAAGCGTAG-1	diploid	H14.a
AAACCTGTCTCGTTTA-1	diploid	H13.a		AACCATGAGTCAAGGC-1	aneuploid	H14.a
AAACCTGTCTGTGCAA-1	diploid	H13.a		AACCGCGAGGACACCA-1	aneuploid	H14.a
AAACGGGAGATGTAAC-1	diploid	H13.a		AACCGCGGTCATATCG-1	diploid	H14.a
AAACGGGAGCCAGAAC-1	diploid	H13.a		AACGTTGAGACTTTCG-1	aneuploid	H14.a
AAACGGGAGCGCTTAT-1	diploid	H13.a		AACGTTGAGTGCCATT-1	diploid	H14.a
AAACGGGAGGATGTAT-1	diploid	H13.a		AACGTTGGTTGACGTT-1	diploid	H14.a
AAACGGGAGGTGCAAC-1	aneuploid	H13.a		AACGTTGTCACGAAGG-1	aneuploid	H14.a
AAACGGGAGTGAAGAG-1	diploid	H13.a		AACGTTGTCAGCAACT-1	aneuploid	H14.a
AAACGGGAGTGATCGG-1	diploid	H13.a		AACTCAGAGGTAAACT-1	aneuploid	H14.a
AAACGGGAGTGGTAAT-1	diploid	H13.a		AACTCAGGTAGGGTAC-1	aneuploid	H14.a
AAACGGGCAACAACCT-1	diploid	H13.a		AACTCCCAGACCGGAT-1	aneuploid	H14.a
AAACGGGCACCCATTC-1	diploid	H13.a		AACTCCCAGTGTTTGC-1	diploid	H14.a
AAACGGGCACGAGGTA-1	aneuploid	H13.a		AACTGGTTCTGTCAAG-1	aneuploid	H14.a
AAACGGGCAGACAAAT-1	diploid	H13.a		AACTTTCTCCGAACGC-1	aneuploid	H14.a
AAACGGGCAGCCAATT-1	diploid	H13.a		AAGACCTAGCTCCTCT-1	aneuploid	H14.a
AAACGGGCAGTAAGCG-1	aneuploid	H13.a		AAGACCTGTAAGCACG-1	aneuploid	H14.a
AAACGGGCAGTTAACC-1	aneuploid	H13.a		AAGACCTTCCCTCAGT-1	aneuploid	H14.a
AAACGGGCATCTCCCA-1	diploid	H13.a		AAGCCGCAGTGAAGTT-1	aneuploid	H14.a
AAACGGGGTCGCTTTC-1	diploid	H13.a		AAGCCGCCAGCGTAAG-1	aneuploid	H14.a
AAACGGGGTGCGAAAC-1	diploid	H13.a		AAGCCGCGTTGTCTTT-1	aneuploid	H14.a
AAACGGGGTGGTAACG-1	diploid	H13.a		AAGGAGCGTGTATGGG-1	aneuploid	H14.a
AAACGGGGTTCCACGG-1	diploid	H13.a		AAGGAGCTCGCAAGCC-1	diploid	H14.a
AAACGGGGTTCCGGCA-1	diploid	H13.a		AAGGAGCTCTTACCTA-1	aneuploid	H14.a
AAACGGGGTTTGTTGG-1	diploid	H13.a		AAGGCAGGTACCATCA-1	aneuploid	H14.a
AAACGGGTCAACACAC-1	diploid	H13.a		AAGGCAGGTCAGAAGC-1	aneuploid	H14.a
AAACGGGTCACCAGGC-1	diploid	H13.a		AAGGCAGGTTACTGAC-1	aneuploid	H14.a
AAACGGGTCAGCTTAG-1	diploid	H13.a		AAGGTTCCACTATCTT-1	aneuploid	H14.a
AAACGGGTCCGAGCCA-1	aneuploid	H13.a		AAGGTTCGTGATGATA-1	aneuploid	H14.a
AAACGGGTCGGAAACG-1	aneuploid	H13.a		AAGTCTGAGCGTCAAG-1	aneuploid	H14.a
AAACGGGTCGGATGGA-1	aneuploid	H13.a		AATCCAGAGCGGCTTC-1	aneuploid	H14.a
AAACGGGTCTTTACGT-1	diploid	H13.a		AATCCAGCAACGCACC-1	aneuploid	H14.a
AAAGATGAGACGCTTT-1	diploid	H13.a		AATCCAGCAGAGCCAA-1	diploid	H14.a
AAAGATGAGAGCTGGT-1	diploid	H13.a		AATCCAGGTCTAGTCA-1	aneuploid	H14.a
AAAGATGAGATCTGAA-1	diploid	H13.a		AATCGGTCAGGCGATA-1	aneuploid	H14.a
AAAGATGAGCCACGTC-1	diploid	H13.a		AATCGGTTCAACGGGA-1	aneuploid	H14.a
AAAGATGAGGATGGAA-1	aneuploid	H13.a		ACACCAAGTGGTTTCA-1	diploid	H14.a
AAAGATGAGGCGATAC-1	aneuploid	H13.a		ACACCGGGTGACAAAT-1	diploid	H14.a
AAAGATGAGGGCACTA-1	diploid	H13.a		ACACCGGTCCCTAATT-1	diploid	H14.a
AAAGATGCAATCACAC-1	diploid	H13.a		ACAGCCGAGAGCTATA-1	aneuploid	H14.a
AAAGATGCACAGTCGC-1	diploid	H13.a		ACAGCCGAGCCGTCGT-1	aneuploid	H14.a
AAAGATGCACATTAGC-1	aneuploid	H13.a		ACAGCCGCACCACCAG-1	aneuploid	H14.a
AAAGATGCACCTATCC-1	aneuploid	H13.a		ACAGCCGGTGCGAAAC-1	aneuploid	H14.a
AAAGATGCACTGTCGG-1	aneuploid	H13.a		ACAGCTACAAGCTGAG-1	aneuploid	H14.a
AAAGATGCACTTGGAT-1	diploid	H13.a		ACAGCTACACCCAGTG-1	aneuploid	H14.a
AAAGATGCAGGAATGC-1	diploid	H13.a		ACAGCTACAGTGACAG-1	aneuploid	H14.a
AAAGATGCATCCGCGA-1	aneuploid	H13.a		ACAGCTAGTGCGATAG-1	aneuploid	H14.a
AAAGATGCATGTTGAC-1	diploid	H13.a		ACAGCTAGTTCACCTC-1	aneuploid	H14.a
AAAGATGCATTGGGCC-1	diploid	H13.a		ACAGCTATCAGTGTTG-1	aneuploid	H14.a
AAAGATGGTCACCTAA-1	diploid	H13.a		ACATACGCAGTGACAG-1	diploid	H14.a
AAAGATGGTTATCCGA-1	diploid	H13.a		ACATACGCATTCCTGC-1	aneuploid	H14.a
AAAGATGGTTCCTCCA-1	diploid	H13.a		ACATACGGTCGTTGTA-1	diploid	H14.a
AAAGATGGTTCTGAAC-1	diploid	H13.a		ACATCAGGTGTGACCC-1	aneuploid	H14.a
AAAGATGTCAACGGCC-1	diploid	H13.a		ACATGGTTCCATGAAC-1	aneuploid	H14.a
AAAGATGTCATCTGCC-1	diploid	H13.a		ACCAGTAAGACAGGCT-1	aneuploid	H14.a
AAAGATGTCCTGCCAT-1	diploid	H13.a		ACCAGTACATGCTGGC-1	aneuploid	H14.a
AAAGATGTCGCATGAT-1	aneuploid	H13.a		ACCAGTAGTAAAGTCA-1	aneuploid	H14.a
AAAGATGTCGCGCCAA-1	diploid	H13.a		ACCAGTATCATACGGT-1	aneuploid	H14.a
AAAGATGTCTACCTGC-1	diploid	H13.a		ACCCACTTCAGTCCCT-1	aneuploid	H14.a
AAAGATGTCTCGATGA-1	aneuploid	H13.a		ACCCACTTCATGTGGT-1	aneuploid	H14.a
AAAGATGTCTGGCGTG-1	diploid	H13.a		ACCGTAACATTCGACA-1	aneuploid	H14.a
AAAGATGTCTTTCCTC-1	diploid	H13.a		ACCTTTAGTAACGTTC-1	diploid	H14.a
AAAGCAAAGACGCTTT-1	diploid	H13.a		ACGAGCCCATGAGCGA-1	aneuploid	H14.a
AAAGCAAAGAGCAATT-1	aneuploid	H13.a		ACGAGGATCCACGCAG-1	aneuploid	H14.a
AAAGCAAAGGATTCGG-1	diploid	H13.a		ACGATACGTACATCCA-1	aneuploid	H14.a
AAAGCAAAGGGCTCTC-1	aneuploid	H13.a		ACGATACGTCATATGC-1	aneuploid	H14.a
AAAGCAAAGGTTCCTA-1	diploid	H13.a		ACGATACTCATACGGT-1	aneuploid	H14.a
AAAGCAAAGTACGACG-1	aneuploid	H13.a		ACGATGTCAGCTGTAT-1	aneuploid	H14.a
AAAGCAAAGTACGTTC-1	diploid	H13.a		ACGATGTCATGCTGGC-1	aneuploid	H14.a
AAAGCAAAGTCGTTTG-1	diploid	H13.a		ACGCAGCTCCACGACG-1	aneuploid	H14.a
AAAGCAACAAGCTGGA-1	diploid	H13.a		ACGCCAGAGACAATAC-1	aneuploid	H14.a
AAAGCAACAATGGATA-1	diploid	H13.a		ACGCCAGGTCGATTGT-1	aneuploid	H14.a
AAAGCAACACACTGCG-1	diploid	H13.a		ACGCCAGGTTCCACAA-1	aneuploid	H14.a
AAAGCAACACAGCGTC-1	aneuploid	H13.a		ACGCCGAAGAGCTGGT-1	aneuploid	H14.a
AAAGCAACACAGTCGC-1	diploid	H13.a		ACGGAGACAAACGTGG-1	aneuploid	H14.a
AAAGCAACACCCATTC-1	diploid	H13.a		ACGGAGAGTATATGAG-1	aneuploid	H14.a
AAAGCAACACGAAACG-1	diploid	H13.a		ACGGAGATCACAGTAC-1	diploid	H14.a
AAAGCAACAGACGCAA-1	aneuploid	H13.a		ACGGCCAGTTCGTTGA-1	aneuploid	H14.a
AAAGCAACAGGTCCAC-1	diploid	H13.a		ACGGCCATCACAGGCC-1	aneuploid	H14.a
AAAGCAACATCACGAT-1	diploid	H13.a		ACGGCCATCTGCTTGC-1	aneuploid	H14.a
AAAGCAACATCGGTTA-1	diploid	H13.a		ACGGGCTCACGGTTTA-1	aneuploid	H14.a
AAAGCAAGTAACGTTC-1	diploid	H13.a		ACGGGCTGTAATTGGA-1	aneuploid	H14.a
AAAGCAAGTAATTGGA-1	aneuploid	H13.a		ACGGGCTGTTGGTGGA-1	diploid	H14.a
AAAGCAAGTACCGAGA-1	diploid	H13.a		ACGGGCTTCCAAGTAC-1	diploid	H14.a
AAAGCAAGTACGCTGC-1	diploid	H13.a		ACGGGCTTCGATGAGG-1	aneuploid	H14.a
AAAGCAAGTATCTGCA-1	diploid	H13.a		ACGGGCTTCTGTCCGT-1	aneuploid	H14.a
AAAGCAAGTCCGAAGA-1	diploid	H13.a		ACGGGTCTCCTGCTTG-1	diploid	H14.a
AAAGCAAGTCGACTGC-1	diploid	H13.a		ACGTCAAAGACTAAGT-1	diploid	H14.a
AAAGCAAGTGGAAAGA-1	diploid	H13.a		ACGTCAACACCGGAAA-1	diploid	H14.a
AAAGCAAGTGTCAATC-1	diploid	H13.a		ACGTCAATCACTGGGC-1	diploid	H14.a
AAAGCAAGTGTTTGGT-1	diploid	H13.a		ACTATCTCATCAGTAC-1	aneuploid	H14.a
AAAGCAAGTTAAAGTG-1	aneuploid	H13.a		ACTATCTGTATCTGCA-1	aneuploid	H14.a
AAAGCAAGTTGAGTTC-1	diploid	H13.a		ACTATCTTCGTAGATC-1	aneuploid	H14.a
AAAGCAAGTTGTTTGG-1	diploid	H13.a		ACTGAACAGCCAGGAT-1	aneuploid	H14.a
AAAGCAAGTTTAGCTG-1	diploid	H13.a		ACTGAGTAGAAACCTA-1	diploid	H14.a
AAAGCAATCAAACGGG-1	diploid	H13.a		ACTGATGGTGTGAATA-1	aneuploid	H14.a
AAAGCAATCAACACAC-1	aneuploid	H13.a		ACTGATGTCTGATTCT-1	aneuploid	H14.a
AAAGCAATCAGGTAAA-1	diploid	H13.a		ACTGATGTCTTAGAGC-1	aneuploid	H14.a
AAAGCAATCCTATTCA-1	diploid	H13.a		ACTGCTCAGCGGATCA-1	aneuploid	H14.a
AAAGCAATCGCATGGC-1	diploid	H13.a		ACTGTCCAGTGTCTCA-1	diploid	H14.a
AAAGCAATCGCCATAA-1	diploid	H13.a		ACTGTCCCATAACCTG-1	diploid	H14.a
AAAGCAATCGCGATCG-1	aneuploid	H13.a		ACTGTCCGTTTGACAC-1	aneuploid	H14.a
AAAGCAATCGTCCAGG-1	diploid	H13.a		ACTTACTAGTGGTCCC-1	aneuploid	H14.a
AAAGCAATCTCAACTT-1	diploid	H13.a		ACTTACTGTGATGTGG-1	aneuploid	H14.a
AAAGCAATCTCTGCTG-1	diploid	H13.a		ACTTGTTAGCCAGTAG-1	aneuploid	H14.a
AAAGTAGAGAGCAATT-1	diploid	H13.a		ACTTGTTGTGCTCTTC-1	aneuploid	H14.a
AAAGTAGAGCCTATGT-1	diploid	H13.a		ACTTTCAGTTCGTGAT-1	aneuploid	H14.a
AAAGTAGAGGACAGCT-1	diploid	H13.a		ACTTTCATCAACCATG-1	aneuploid	H14.a
AAAGTAGAGTGTACCT-1	diploid	H13.a		ACTTTCATCAAGCCTA-1	aneuploid	H14.a
AAAGTAGCAAGACGTG-1	diploid	H13.a		ACTTTCATCCCATTAT-1	diploid	H14.a
AAAGTAGCAAGCTGTT-1	diploid	H13.a		AGAATAGAGCGTAGTG-1	aneuploid	H14.a
AAAGTAGCACTACAGT-1	diploid	H13.a		AGAATAGGTAAGAGAG-1	diploid	H14.a
AAAGTAGCACTGAAGG-1	diploid	H13.a		AGAATAGTCTTGAGGT-1	aneuploid	H14.a
AAAGTAGCAGAAGCAC-1	diploid	H13.a		AGACGTTCACCATCCT-1	aneuploid	H14.a
AAAGTAGCAGAGCCAA-1	diploid	H13.a		AGACGTTCAGGGTACA-1	aneuploid	H14.a
AAAGTAGCAGATGGGT-1	aneuploid	H13.a		AGACGTTGTCAGGACA-1	aneuploid	H14.a
AAAGTAGCAGCCTATA-1	diploid	H13.a		AGACGTTGTTTCGCTC-1	aneuploid	H14.a
AAAGTAGCAGGTGGAT-1	diploid	H13.a		AGAGCGAAGCTGGAAC-1	aneuploid	H14.a
AAAGTAGCATCACCCT-1	diploid	H13.a		AGAGCGAGTACTCGCG-1	aneuploid	H14.a
AAAGTAGCATCAGTCA-1	diploid	H13.a		AGAGCGAGTCGTTGTA-1	aneuploid	H14.a
AAAGTAGCATGCAACT-1	aneuploid	H13.a		AGAGCGATCCTACAGA-1	aneuploid	H14.a
AAAGTAGGTAATCGTC-1	diploid	H13.a		AGAGCTTTCTCTAAGG-1	aneuploid	H14.a
AAAGTAGGTACAGCAG-1	diploid	H13.a		AGAGTGGTCAGCGATT-1	aneuploid	H14.a
AAAGTAGGTATAGTAG-1	diploid	H13.a		AGAGTGGTCCGCATCT-1	diploid	H14.a
AAAGTAGGTCACTTCC-1	diploid	H13.a		AGAGTGGTCGTAGATC-1	aneuploid	H14.a
AAAGTAGGTCCTCCAT-1	diploid	H13.a		AGATCTGGTACTCAAC-1	aneuploid	H14.a
AAAGTAGGTCTAGTGT-1	diploid	H13.a		AGATCTGGTCTTGTCC-1	aneuploid	H14.a
AAAGTAGGTGATGCCC-1	diploid	H13.a		AGCAGCCTCAGCTCTC-1	aneuploid	H14.a
AAAGTAGGTTCCTCCA-1	diploid	H13.a		AGCATACAGGGATCTG-1	aneuploid	H14.a
AAAGTAGGTTTAGCTG-1	aneuploid	H13.a		AGCCTAATCGACGGAA-1	aneuploid	H14.a
AAAGTAGTCACCAGGC-1	diploid	H13.a		AGCGGTCCAATCGAAA-1	aneuploid	H14.a
AAAGTAGTCATGGTCA-1	aneuploid	H13.a		AGCGTATCAAACAACA-1	aneuploid	H14.a
AAATGCCAGATGCCAG-1	diploid	H13.a		AGCGTATTCCAAACAC-1	aneuploid	H14.a
AAATGCCAGCCACTAT-1	diploid	H13.a		AGCGTCGTCCTGCTTG-1	aneuploid	H14.a
AAATGCCAGCCAGTAG-1	diploid	H13.a		AGCTCCTAGAGTACCG-1	aneuploid	H14.a
AAATGCCAGCGTGAGT-1	diploid	H13.a		AGCTCCTAGCCGATTT-1	aneuploid	H14.a
AAATGCCAGCGTTTAC-1	diploid	H13.a		AGCTCCTAGGAATCGC-1	aneuploid	H14.a
AAATGCCAGCTGCCCA-1	diploid	H13.a		AGCTCCTGTACCGAGA-1	diploid	H14.a
AAATGCCAGGACTGGT-1	diploid	H13.a		AGCTCCTGTCTAGGTT-1	aneuploid	H14.a
AAATGCCAGGCCATAG-1	diploid	H13.a		AGCTCTCGTAGCTCCG-1	aneuploid	H14.a
AAATGCCAGTGGCACA-1	diploid	H13.a		AGCTCTCGTATAAACG-1	aneuploid	H14.a
AAATGCCCAACGCACC-1	diploid	H13.a		AGCTCTCTCATGTCTT-1	diploid	H14.a
AAATGCCCAAGCGCTC-1	diploid	H13.a		AGCTTGACAATCAGAA-1	diploid	H14.a
AAATGCCCAAGCGTAG-1	diploid	H13.a		AGCTTGACACATCTTT-1	diploid	H14.a
AAATGCCCACGTCTCT-1	diploid	H13.a		AGCTTGACATAGGATA-1	diploid	H14.a
AAATGCCCAGGCAGTA-1	diploid	H13.a		AGGCCACAGCGTTGCC-1	diploid	H14.a
AAATGCCCATCTGGTA-1	diploid	H13.a		AGGCCACCAGGATTGG-1	diploid	H14.a
AAATGCCCATGTAGTC-1	diploid	H13.a		AGGCCACGTCATCCCT-1	aneuploid	H14.a
AAATGCCGTAAACCTC-1	diploid	H13.a		AGGCCACGTGAAAGAG-1	aneuploid	H14.a
AAATGCCGTAATCGTC-1	diploid	H13.a		AGGCCGTCACCTTGTC-1	diploid	H14.a
AAATGCCGTATATCCG-1	diploid	H13.a		AGGCCGTTCACTTATC-1	aneuploid	H14.a
AAATGCCGTCGAGATG-1	diploid	H13.a		AGGGAGTGTAAATGAC-1	aneuploid	H14.a
AAATGCCGTCGCTTTC-1	diploid	H13.a		AGGGATGGTTCATGGT-1	aneuploid	H14.a
AAATGCCGTCTAAACC-1	diploid	H13.a		AGGGATGTCGTGACAT-1	aneuploid	H14.a
AAATGCCGTCTAGCGC-1	aneuploid	H13.a		AGGGTGACACTGAAGG-1	aneuploid	H14.a
AAATGCCGTCTCCACT-1	diploid	H13.a		AGGGTGACAGGGTACA-1	aneuploid	H14.a
AAATGCCGTGACGCCT-1	diploid	H13.a		AGGGTGATCCTTTCGG-1	aneuploid	H14.a
AAATGCCGTGCTGTAT-1	diploid	H13.a		AGGTCATCACGCATCG-1	aneuploid	H14.a
AAATGCCTCAACGGGA-1	diploid	H13.a		AGGTCATTCTGTCTCG-1	aneuploid	H14.a
AAATGCCTCAAGCCTA-1	aneuploid	H13.a		AGGTCCGAGCACACAG-1	diploid	H14.a
AAATGCCTCTACGAGT-1	diploid	H13.a		AGGTCCGAGTATGACA-1	aneuploid	H14.a
AAATGCCTCTAGCACA-1	diploid	H13.a		AGTAGTCTCACGACTA-1	aneuploid	H14.a
AAATGCCTCTGAAAGA-1	diploid	H13.a		AGTAGTCTCGGCGCTA-1	aneuploid	H14.a
AAATGCCTCTTAACCT-1	diploid	H13.a		AGTCTTTCATGGGAAC-1	aneuploid	H14.a
AACACGTAGAATGTGT-1	diploid	H13.a		AGTCTTTTCAGCAACT-1	aneuploid	H14.a
AACACGTAGCACGCCT-1	diploid	H13.a		AGTGAGGCAGCCTTTC-1	aneuploid	H14.a
AACACGTAGCAGACTG-1	diploid	H13.a		AGTGGGACAGACAGGT-1	aneuploid	H14.a
AACACGTAGGCTAGAC-1	diploid	H13.a		AGTGTCACAAGTTAAG-1	aneuploid	H14.a
AACACGTAGGCTAGCA-1	diploid	H13.a		AGTGTCACAGCCAGAA-1	aneuploid	H14.a
AACACGTAGGTTCCTA-1	aneuploid	H13.a		AGTGTCACATTCTCAT-1	diploid	H14.a
AACACGTAGTATCGAA-1	diploid	H13.a		AGTGTCATCCCAACGG-1	aneuploid	H14.a
AACACGTAGTCCCACG-1	aneuploid	H13.a		AGTTGGTCAGGGTTAG-1	aneuploid	H14.a
AACACGTAGTGAAGAG-1	diploid	H13.a		AGTTGGTGTTGGTGGA-1	aneuploid	H14.a
AACACGTAGTGATCGG-1	diploid	H13.a		ATAACGCAGCTAACTC-1	aneuploid	H14.a
AACACGTCAAGCGTAG-1	diploid	H13.a		ATAACGCAGGCTACGA-1	aneuploid	H14.a
AACACGTCACAAGACG-1	diploid	H13.a		ATAACGCCAAGGCTCC-1	aneuploid	H14.a
AACACGTCACCAGTTA-1	aneuploid	H13.a		ATAAGAGAGGGTTCCC-1	aneuploid	H14.a
AACACGTCAGACGCAA-1	diploid	H13.a		ATAAGAGCATGAAGTA-1	aneuploid	H14.a
AACACGTCAGACTCGC-1	diploid	H13.a		ATAAGAGCATTCCTGC-1	diploid	H14.a
AACACGTCAGTCTTCC-1	aneuploid	H13.a		ATAAGAGGTACCGTTA-1	aneuploid	H14.a
AACACGTCATACCATG-1	aneuploid	H13.a		ATAAGAGTCTGCCAGG-1	aneuploid	H14.a
AACACGTCATCCCATC-1	aneuploid	H13.a		ATAGACCCACCGTTGG-1	diploid	H14.a
AACACGTCATGTAAGA-1	diploid	H13.a		ATAGACCGTCGGGTCT-1	aneuploid	H14.a
AACACGTGTCAACATC-1	diploid	H13.a		ATAGACCTCATTATCC-1	diploid	H14.a
AACACGTGTCACCTAA-1	diploid	H13.a		ATCATCTAGATGTTAG-1	diploid	H14.a
AACACGTGTCAGATAA-1	diploid	H13.a		ATCATCTGTAAGGGAA-1	diploid	H14.a
AACACGTGTCGCGAAA-1	diploid	H13.a		ATCATCTTCCTTGCCA-1	aneuploid	H14.a
AACACGTGTGCACTTA-1	aneuploid	H13.a		ATCATGGCATTAACCG-1	aneuploid	H14.a
AACACGTGTGCCTGCA-1	aneuploid	H13.a		ATCCACCAGTGTTAGA-1	aneuploid	H14.a
AACACGTGTGGTACAG-1	diploid	H13.a		ATCCACCCAGGGTACA-1	aneuploid	H14.a
AACACGTGTTAGGGTG-1	diploid	H13.a		ATCCACCTCGCGTTTC-1	aneuploid	H14.a
AACACGTTCACAAACC-1	aneuploid	H13.a		ATCCGAAAGCTGGAAC-1	aneuploid	H14.a
AACACGTTCACATACG-1	diploid	H13.a		ATCCGAACAAGGTGTG-1	aneuploid	H14.a
AACACGTTCACCGTAA-1	aneuploid	H13.a		ATCCGAATCATCACCC-1	diploid	H14.a
AACACGTTCCCTCTTT-1	diploid	H13.a		ATCGAGTCAAACAACA-1	aneuploid	H14.a
AACACGTTCGAATCCA-1	diploid	H13.a		ATCGAGTCAGGGAGAG-1	aneuploid	H14.a
AACACGTTCGTAGGTT-1	diploid	H13.a		ATCGAGTCATATGCTG-1	aneuploid	H14.a
AACACGTTCTATCCTA-1	diploid	H13.a		ATCGAGTTCCACGCAG-1	aneuploid	H14.a
AACACGTTCTTATCTG-1	aneuploid	H13.a		ATCGAGTTCTTTACGT-1	aneuploid	H14.a
AACCATGAGCGTTTAC-1	diploid	H13.a		ATCTGCCAGCACAGGT-1	diploid	H14.a
AACCATGAGCTATGCT-1	diploid	H13.a		ATCTGCCCACATGGGA-1	diploid	H14.a
AACCATGAGCTGAAAT-1	diploid	H13.a		ATGAGGGGTACTTGAC-1	diploid	H14.a
AACCATGAGGCGATAC-1	diploid	H13.a		ATGAGGGGTTAAGACA-1	aneuploid	H14.a
AACCATGCAAGGTGTG-1	diploid	H13.a		ATGCGATCAGTCGTGC-1	aneuploid	H14.a
AACCATGCACATTTCT-1	diploid	H13.a		ATGCGATCATTGGTAC-1	aneuploid	H14.a
AACCATGCAGATGAGC-1	diploid	H13.a		ATGGGAGAGCCAGGAT-1	aneuploid	H14.a
AACCATGCAGCGATCC-1	aneuploid	H13.a		ATGGGAGAGTGAACAT-1	aneuploid	H14.a
AACCATGCAGCTGTGC-1	diploid	H13.a		ATGGGAGTCAATCACG-1	aneuploid	H14.a
AACCATGCAGGATCGA-1	aneuploid	H13.a		ATTATCCCACGACTCG-1	diploid	H14.a
AACCATGCATCCTAGA-1	aneuploid	H13.a		ATTATCCCATTCGACA-1	aneuploid	H14.a
AACCATGCATCGTCGG-1	diploid	H13.a		ATTATCCGTCTGCCAG-1	aneuploid	H14.a
AACCATGCATGCAATC-1	diploid	H13.a		ATTCTACAGTAATCCC-1	aneuploid	H14.a
AACCATGCATGGGAAC-1	diploid	H13.a		ATTCTACGTGACTCAT-1	aneuploid	H14.a
AACCATGGTACAAGTA-1	diploid	H13.a		ATTGGTGCAGACAAAT-1	aneuploid	H14.a
AACCATGGTACAGTTC-1	diploid	H13.a		ATTTCTGGTAAATACG-1	aneuploid	H14.a
AACCATGGTCCATGAT-1	diploid	H13.a		ATTTCTGGTGACTCAT-1	diploid	H14.a
AACCATGGTGAAGGCT-1	diploid	H13.a		ATTTCTGTCAACACAC-1	diploid	H14.a
AACCATGGTGCTCTTC-1	aneuploid	H13.a		CAACCAAAGCCAGTAG-1	aneuploid	H14.a
AACCATGGTGCTGTAT-1	aneuploid	H13.a		CAACCAACAAGGTTTC-1	diploid	H14.a
AACCATGGTGGGTCAA-1	aneuploid	H13.a		CAACCAATCAAGGTAA-1	aneuploid	H14.a
AACCATGGTGTCCTCT-1	diploid	H13.a		CAACCAATCCATGAGT-1	aneuploid	H14.a
AACCATGGTTCGTTGA-1	diploid	H13.a		CAACCTCAGTGATCGG-1	diploid	H14.a
AACCATGTCAACACAC-1	diploid	H13.a		CAACCTCCAGGCAGTA-1	aneuploid	H14.a
AACCATGTCACATGCA-1	diploid	H13.a		CAACCTCGTAACGCGA-1	aneuploid	H14.a
AACCATGTCGCCTGAG-1	aneuploid	H13.a		CAACCTCGTTCGTGAT-1	diploid	H14.a
AACCATGTCGTCTGCT-1	diploid	H13.a		CAACCTCTCTCTTATG-1	diploid	H14.a
AACCATGTCTCCAACC-1	diploid	H13.a		CAAGAAAGTTCTCATT-1	aneuploid	H14.a
AACCGCGAGAGACGAA-1	diploid	H13.a		CAAGATCAGCACACAG-1	aneuploid	H14.a
AACCGCGAGAGGGATA-1	diploid	H13.a		CAAGGCCGTTCCCTTG-1	aneuploid	H14.a
AACCGCGAGATCCGAG-1	diploid	H13.a		CAAGGCCTCACGCGGT-1	aneuploid	H14.a
AACCGCGAGCACCGTC-1	diploid	H13.a		CACAAACCAGATGAGC-1	diploid	H14.a
AACCGCGAGCCTTGAT-1	diploid	H13.a		CACAAACTCCGAACGC-1	aneuploid	H14.a
AACCGCGAGCGTAATA-1	diploid	H13.a		CACACAACATTGTGCA-1	diploid	H14.a
AACCGCGAGGAGTTTA-1	diploid	H13.a		CACACAAGTAATCGTC-1	aneuploid	H14.a
AACCGCGCACCAGGCT-1	diploid	H13.a		CACACAATCATGCATG-1	aneuploid	H14.a
AACCGCGCACCAGTTA-1	diploid	H13.a		CACACAATCCGCATCT-1	aneuploid	H14.a
AACCGCGCACCCATGG-1	aneuploid	H13.a		CACACAATCTCGGACG-1	aneuploid	H14.a
AACCGCGCAGTAAGCG-1	diploid	H13.a		CACACCTAGATGTGGC-1	aneuploid	H14.a
AACCGCGCATGAACCT-1	aneuploid	H13.a		CACACCTCATGCCTAA-1	diploid	H14.a
AACCGCGGTAATCGTC-1	diploid	H13.a		CACACTCGTAGGACAC-1	aneuploid	H14.a
AACCGCGGTACTTAGC-1	diploid	H13.a		CACACTCTCACCTTAT-1	aneuploid	H14.a
AACCGCGGTCAGTGGA-1	diploid	H13.a		CACAGGCGTGATGTGG-1	aneuploid	H14.a
AACCGCGGTCTGCGGT-1	diploid	H13.a		CACAGGCGTTCAGCGC-1	aneuploid	H14.a
AACCGCGGTCTTGTCC-1	diploid	H13.a		CACAGTATCTATCCCG-1	aneuploid	H14.a
AACCGCGGTGCATCTA-1	diploid	H13.a		CACATAGAGGCCGAAT-1	aneuploid	H14.a
AACCGCGGTGGTCCGT-1	diploid	H13.a		CACATAGCAAGACGTG-1	diploid	H14.a
AACCGCGGTTACCGAT-1	diploid	H13.a		CACATTTGTAGATTAG-1	aneuploid	H14.a
AACCGCGGTTATCCGA-1	aneuploid	H13.a		CACATTTTCGTCCAGG-1	aneuploid	H14.a
AACCGCGGTTCCAACA-1	aneuploid	H13.a		CACCACTGTAGCTCCG-1	aneuploid	H14.a
AACCGCGGTTCCACTC-1	aneuploid	H13.a		CACCACTGTGCTGTAT-1	aneuploid	H14.a
AACCGCGGTTCGGGCT-1	diploid	H13.a		CACCAGGTCCTTCAAT-1	diploid	H14.a
AACCGCGGTTCGTCTC-1	diploid	H13.a		CACCTTGCACAGAGGT-1	aneuploid	H14.a
AACCGCGTCAACCAAC-1	aneuploid	H13.a		CACTCCAGTAGCGTGA-1	aneuploid	H14.a
AACCGCGTCAGCTTAG-1	diploid	H13.a		CACTCCAGTTGGGACA-1	aneuploid	H14.a
AACCGCGTCAGGCGAA-1	diploid	H13.a		CACTCCATCACTCCTG-1	aneuploid	H14.a
AACCGCGTCATGCAAC-1	diploid	H13.a		CACTCCATCATTATCC-1	diploid	H14.a
AACCGCGTCCATTCTA-1	aneuploid	H13.a		CAGAATCCACGTCTCT-1	aneuploid	H14.a
AACCGCGTCCGCAAGC-1	diploid	H13.a		CAGAATCGTATGCTTG-1	aneuploid	H14.a
AACCGCGTCGCATGGC-1	aneuploid	H13.a		CAGAATCTCAGCGACC-1	aneuploid	H14.a
AACGTTGAGAAGATTC-1	diploid	H13.a		CAGAGAGGTTGCCTCT-1	aneuploid	H14.a
AACGTTGAGAAGGTGA-1	diploid	H13.a		CAGATCAAGCCCAACC-1	aneuploid	H14.a
AACGTTGAGAGGTACC-1	diploid	H13.a		CAGATCAAGGTACTCT-1	aneuploid	H14.a
AACGTTGAGATGCCAG-1	aneuploid	H13.a		CAGATCACATCCCATC-1	aneuploid	H14.a
AACGTTGAGCCCAATT-1	diploid	H13.a		CAGATCAGTGCGATAG-1	aneuploid	H14.a
AACGTTGAGCGTAATA-1	diploid	H13.a		CAGCAGCGTGAGTGAC-1	aneuploid	H14.a
AACGTTGAGGGATCTG-1	aneuploid	H13.a		CAGCAGCGTGCAGGTA-1	diploid	H14.a
AACGTTGAGGGATGGG-1	diploid	H13.a		CAGCATACAAACCTAC-1	aneuploid	H14.a
AACGTTGAGGTTACCT-1	diploid	H13.a		CAGCATATCAGCTCTC-1	aneuploid	H14.a
AACGTTGAGTGCGTGA-1	diploid	H13.a		CAGCATATCTCATTCA-1	diploid	H14.a
AACGTTGCAAACGTGG-1	diploid	H13.a		CAGCATATCTTATCTG-1	aneuploid	H14.a
AACGTTGCAAAGGTGC-1	diploid	H13.a		CAGCCGACACATTAGC-1	aneuploid	H14.a
AACGTTGCAAGTTGTC-1	aneuploid	H13.a		CAGCCGATCCATGAGT-1	diploid	H14.a
AACGTTGCAATAGCAA-1	diploid	H13.a		CAGCGACAGTTTCCTT-1	aneuploid	H14.a
AACGTTGCAATGGATA-1	diploid	H13.a		CAGCTAAGTCAGCTAT-1	diploid	H14.a
AACGTTGCACACTGCG-1	aneuploid	H13.a		CAGTAACAGACTCGGA-1	aneuploid	H14.a
AACGTTGCACCAGGCT-1	diploid	H13.a		CAGTAACTCATTTGGG-1	aneuploid	H14.a
AACGTTGCACCTCGTT-1	diploid	H13.a		CAGTCCTCACGCGAAA-1	diploid	H14.a
AACGTTGCAGAGTGTG-1	diploid	H13.a		CATATTCCATCTCGCT-1	aneuploid	H14.a
AACGTTGCAGGGAGAG-1	diploid	H13.a		CATCAAGAGTGACATA-1	diploid	H14.a
AACGTTGCAGGGTACA-1	aneuploid	H13.a		CATCAAGCAGGGTTAG-1	diploid	H14.a
AACGTTGCATCATCCC-1	diploid	H13.a		CATCAAGCATCCGCGA-1	diploid	H14.a
AACGTTGCATGGTTGT-1	diploid	H13.a		CATCAAGGTGTGGTTT-1	aneuploid	H14.a
AACGTTGCATTACGAC-1	diploid	H13.a		CATCAAGGTTCAACCA-1	aneuploid	H14.a
AACGTTGGTCGGCTCA-1	diploid	H13.a		CATCAGAAGCGATCCC-1	diploid	H14.a
AACGTTGGTCTCTCTG-1	diploid	H13.a		CATCAGAAGTAGCCGA-1	aneuploid	H14.a
AACGTTGGTCTGCAAT-1	diploid	H13.a		CATCAGATCCACGTTC-1	diploid	H14.a
AACGTTGGTTCCATGA-1	diploid	H13.a		CATCCACCACCCATGG-1	aneuploid	H14.a
AACGTTGGTTGTACAC-1	diploid	H13.a		CATCCACCAGGCTCAC-1	diploid	H14.a
AACGTTGTCACTCCTG-1	aneuploid	H13.a		CATCGGGCATCAGTCA-1	aneuploid	H14.a
AACGTTGTCAGCAACT-1	diploid	H13.a		CATGACACAAAGTGCG-1	aneuploid	H14.a
AACGTTGTCCAGAGGA-1	aneuploid	H13.a		CATGACACAGGGCATA-1	diploid	H14.a
AACGTTGTCGAACGGA-1	diploid	H13.a		CATGACATCAACGAAA-1	diploid	H14.a
AACGTTGTCGCATGGC-1	diploid	H13.a		CATGACATCAGCTGGC-1	aneuploid	H14.a
AACGTTGTCGGCATCG-1	aneuploid	H13.a		CATGACATCGTAGGAG-1	aneuploid	H14.a
AACGTTGTCTTGCATT-1	aneuploid	H13.a		CATGGCGAGTTAGGTA-1	aneuploid	H14.a
AACTCAGAGAGTGAGA-1	diploid	H13.a		CATGGCGTCCTAGTGA-1	diploid	H14.a
AACTCAGAGATAGGAG-1	diploid	H13.a		CATTATCAGAGTGAGA-1	aneuploid	H14.a
AACTCAGAGATGTGGC-1	aneuploid	H13.a		CATTATCAGCGATGAC-1	aneuploid	H14.a
AACTCAGAGCTGTCTA-1	diploid	H13.a		CATTCGCAGTCTCAAC-1	aneuploid	H14.a
AACTCAGAGGCGACAT-1	diploid	H13.a		CATTCGCCAAGACACG-1	diploid	H14.a
AACTCAGAGGGATGGG-1	diploid	H13.a		CATTCGCGTTGCGCAC-1	aneuploid	H14.a
AACTCAGAGTGCCATT-1	diploid	H13.a		CATTCGCTCTCAAGTG-1	aneuploid	H14.a
AACTCAGAGTGGTAAT-1	diploid	H13.a		CCAATCCAGTAGGCCA-1	aneuploid	H14.a
AACTCAGCAAAGGTGC-1	aneuploid	H13.a		CCAATCCGTTCGTGAT-1	aneuploid	H14.a
AACTCAGCAAGAAGAG-1	diploid	H13.a		CCAATCCTCTTGTCAT-1	aneuploid	H14.a
AACTCAGCAATGGACG-1	aneuploid	H13.a		CCACCTACAGGTCGTC-1	aneuploid	H14.a
AACTCAGCACATAACC-1	aneuploid	H13.a		CCACCTACAGTCACTA-1	diploid	H14.a
AACTCAGCACATTTCT-1	diploid	H13.a		CCACCTACATGGTAGG-1	aneuploid	H14.a
AACTCAGCACCATCCT-1	aneuploid	H13.a		CCACGGAAGTCCAGGA-1	diploid	H14.a
AACTCAGCAGACTCGC-1	diploid	H13.a		CCACGGATCAATAAGG-1	aneuploid	H14.a
AACTCAGCAGAGTGTG-1	diploid	H13.a		CCACTACTCTCTAAGG-1	aneuploid	H14.a
AACTCAGCAGCGTTCG-1	diploid	H13.a		CCAGCGACATGGGAAC-1	aneuploid	H14.a
AACTCAGCATACGCCG-1	diploid	H13.a		CCCAATCCATTACCTT-1	aneuploid	H14.a
AACTCAGCATCACCCT-1	diploid	H13.a		CCCAATCGTATATGGA-1	aneuploid	H14.a
AACTCAGCATCGGACC-1	aneuploid	H13.a		CCCAATCGTCTCATCC-1	diploid	H14.a
AACTCAGGTAGTGAAT-1	diploid	H13.a		CCCAATCTCATTTGGG-1	aneuploid	H14.a
AACTCAGGTCTAGGTT-1	diploid	H13.a		CCCAGTTAGCTCCTCT-1	aneuploid	H14.a
AACTCAGGTGCACCAC-1	diploid	H13.a		CCCAGTTTCCTAAGTG-1	aneuploid	H14.a
AACTCAGGTGCACTTA-1	diploid	H13.a		CCCAGTTTCCTCAATT-1	diploid	H14.a
AACTCAGGTGTGACCC-1	diploid	H13.a		CCCATACAGGCTCATT-1	aneuploid	H14.a
AACTCAGGTGTGGCTC-1	diploid	H13.a		CCCATACCATTACCTT-1	aneuploid	H14.a
AACTCAGGTTCAGACT-1	diploid	H13.a		CCCATACGTTCCTCCA-1	aneuploid	H14.a
AACTCAGGTTCAGGCC-1	diploid	H13.a		CCCATACTCTTCCTTC-1	aneuploid	H14.a
AACTCAGTCAGATAAG-1	diploid	H13.a		CCCTCCTTCTTTAGGG-1	aneuploid	H14.a
AACTCAGTCAGCTCGG-1	diploid	H13.a		CCGGGATAGGGCATGT-1	diploid	H14.a
AACTCAGTCCAGAAGG-1	aneuploid	H13.a		CCGGGATCAGTCCTTC-1	aneuploid	H14.a
AACTCAGTCCGCGTTT-1	diploid	H13.a		CCGGTAGTCCTTCAAT-1	aneuploid	H14.a
AACTCAGTCCGTTGTC-1	diploid	H13.a		CCGTACTGTCAGATAA-1	diploid	H14.a
AACTCAGTCGCCAGCA-1	aneuploid	H13.a		CCGTGGATCATAAAGG-1	aneuploid	H14.a
AACTCAGTCTTCGGTC-1	diploid	H13.a		CCGTTCACACTTCTGC-1	aneuploid	H14.a
AACTCCCAGACACTAA-1	aneuploid	H13.a		CCGTTCACATCCGTGG-1	aneuploid	H14.a
AACTCCCAGACCTAGG-1	aneuploid	H13.a		CCGTTCAGTCCTCCAT-1	aneuploid	H14.a
AACTCCCAGAGCCCAA-1	diploid	H13.a		CCGTTCATCCCAACGG-1	aneuploid	H14.a
AACTCCCAGAGTAATC-1	aneuploid	H13.a		CCGTTCATCCTCGCAT-1	aneuploid	H14.a
AACTCCCAGATACACA-1	diploid	H13.a		CCTAAAGAGGGTCTCC-1	aneuploid	H14.a
AACTCCCAGCCACCTG-1	diploid	H13.a		CCTAAAGGTGTCCTCT-1	diploid	H14.a
AACTCCCAGCGATATA-1	diploid	H13.a		CCTACACAGGAGTACC-1	aneuploid	H14.a
AACTCCCAGCTCCTCT-1	diploid	H13.a		CCTACACAGTAACCCT-1	aneuploid	H14.a
AACTCCCAGGGAACGG-1	diploid	H13.a		CCTACACTCAAGGCTT-1	aneuploid	H14.a
AACTCCCAGGGATGGG-1	diploid	H13.a		CCTACCAGTGCCTTGG-1	diploid	H14.a
AACTCCCAGTAGCGGT-1	diploid	H13.a		CCTAGCTGTTGGTTTG-1	aneuploid	H14.a
AACTCCCAGTGCGTGA-1	diploid	H13.a		CCTATTAAGAAGGGTA-1	aneuploid	H14.a
AACTCCCCAATGTTGC-1	aneuploid	H13.a		CCTCAGTCACCTCGGA-1	aneuploid	H14.a
AACTCCCCACTTAAGC-1	aneuploid	H13.a		CCTCAGTTCGCCATAA-1	aneuploid	H14.a
AACTCCCCAGACGTAG-1	diploid	H13.a		CCTTACGCAGGACCCT-1	aneuploid	H14.a
AACTCCCCAGCTTAAC-1	diploid	H13.a		CCTTACGGTCCAACTA-1	aneuploid	H14.a
AACTCCCCAGTAGAGC-1	diploid	H13.a		CCTTACGGTGTTTGTG-1	aneuploid	H14.a
AACTCCCCATACTACG-1	aneuploid	H13.a		CCTTACGGTTAAGTAG-1	aneuploid	H14.a
AACTCCCCATCCTTGC-1	aneuploid	H13.a		CCTTCCCAGCTAGTGG-1	diploid	H14.a
AACTCCCCATCTACGA-1	aneuploid	H13.a		CCTTCCCTCACTTCAT-1	diploid	H14.a
AACTCCCCATCTGGTA-1	diploid	H13.a		CCTTCGAAGTGGCACA-1	aneuploid	H14.a
AACTCCCCATGCTGGC-1	diploid	H13.a		CCTTCGACAACGCACC-1	diploid	H14.a
AACTCCCGTAGCGTCC-1	aneuploid	H13.a		CCTTCGATCAACGAAA-1	aneuploid	H14.a
AACTCCCGTATCAGTC-1	diploid	H13.a		CCTTTCTTCTTAGCCC-1	aneuploid	H14.a
AACTCCCGTGCACCAC-1	aneuploid	H13.a		CGAACATAGGGCTTGA-1	aneuploid	H14.a
AACTCCCGTGCCTGTG-1	diploid	H13.a		CGAACATGTCCGAACC-1	diploid	H14.a
AACTCCCGTGCGATAG-1	aneuploid	H13.a		CGAACATGTTAGATGA-1	diploid	H14.a
AACTCCCGTGTAATGA-1	diploid	H13.a		CGACCTTTCATCATTC-1	aneuploid	H14.a
AACTCCCGTGTGGCTC-1	diploid	H13.a		CGACTTCAGTATTGGA-1	diploid	H14.a
AACTCCCGTTACGTCA-1	diploid	H13.a		CGACTTCGTATAGTAG-1	aneuploid	H14.a
AACTCCCTCATCATTC-1	aneuploid	H13.a		CGACTTCTCTGAGGGA-1	aneuploid	H14.a
AACTCCCTCGGTTCGG-1	diploid	H13.a		CGAGAAGCAAAGCAAT-1	diploid	H14.a
AACTCCCTCTAACTCT-1	diploid	H13.a		CGAGAAGCATGTAAGA-1	aneuploid	H14.a
AACTCCCTCTGTCCGT-1	diploid	H13.a		CGAGCACCATCCTTGC-1	diploid	H14.a
AACTCCCTCTGTCTCG-1	aneuploid	H13.a		CGAGCACGTCGCATCG-1	diploid	H14.a
AACTCCCTCTTCTGGC-1	diploid	H13.a		CGAGCACGTCTCCACT-1	diploid	H14.a
AACTCCCTCTTGCATT-1	diploid	H13.a		CGAGCCAGTCTAGCGC-1	aneuploid	H14.a
AACTCTTAGCCACTAT-1	diploid	H13.a		CGATCGGGTCTAGCCG-1	aneuploid	H14.a
AACTCTTAGCCGATTT-1	diploid	H13.a		CGATGGCAGTCTTGCA-1	aneuploid	H14.a
AACTCTTAGCTTTGGT-1	diploid	H13.a		CGATGGCGTTATGCGT-1	diploid	H14.a
AACTCTTAGGCCATAG-1	diploid	H13.a		CGATGTACACCTATCC-1	diploid	H14.a
AACTCTTAGGCGACAT-1	diploid	H13.a		CGATGTACACTTGGAT-1	aneuploid	H14.a
AACTCTTAGGGATCTG-1	diploid	H13.a		CGATTGAAGCTACCGC-1	diploid	H14.a
AACTCTTAGTAGGCCA-1	diploid	H13.a		CGCCAAGAGTGGGTTG-1	diploid	H14.a
AACTCTTAGTCATCCA-1	diploid	H13.a		CGCGGTAAGAACAATC-1	aneuploid	H14.a
AACTCTTAGTGGGCTA-1	diploid	H13.a		CGCGTTTCAAGCCGCT-1	diploid	H14.a
AACTCTTAGTTAAGTG-1	diploid	H13.a		CGCGTTTCAATGGTCT-1	aneuploid	H14.a
AACTCTTCACACCGAC-1	diploid	H13.a		CGCTATCCATGCCTTC-1	diploid	H14.a
AACTCTTCACGCTTTC-1	aneuploid	H13.a		CGCTGGACAACACGCC-1	diploid	H14.a
AACTCTTCAGCTCGCA-1	diploid	H13.a		CGCTGGATCCTAGTGA-1	diploid	H14.a
AACTCTTCAGGGAGAG-1	diploid	H13.a		CGCTTCATCGCCCTTA-1	aneuploid	H14.a
AACTCTTGTAGCCTAT-1	aneuploid	H13.a		CGGACGTAGAAAGTGG-1	aneuploid	H14.a
AACTCTTGTCTAACGT-1	diploid	H13.a		CGGACGTAGAGGACGG-1	aneuploid	H14.a
AACTCTTGTCTCTCTG-1	aneuploid	H13.a		CGGACGTAGCACAGGT-1	aneuploid	H14.a
AACTCTTGTGCATCTA-1	diploid	H13.a		CGGACGTGTGCCTTGG-1	aneuploid	H14.a
AACTCTTGTGTATGGG-1	diploid	H13.a		CGGACTGCAATTGCTG-1	aneuploid	H14.a
AACTCTTGTTCGTTGA-1	diploid	H13.a		CGGACTGTCTCGGACG-1	aneuploid	H14.a
AACTCTTTCAGAGCTT-1	diploid	H13.a		CGGAGCTAGAGTTGGC-1	aneuploid	H14.a
AACTCTTTCCCAACGG-1	diploid	H13.a		CGGAGCTAGGCAGTCA-1	aneuploid	H14.a
AACTCTTTCCCTAACC-1	diploid	H13.a		CGGAGCTGTGATGTGG-1	aneuploid	H14.a
AACTCTTTCCGGGTGT-1	aneuploid	H13.a		CGGAGTCTCTAGCACA-1	aneuploid	H14.a
AACTCTTTCCGTACAA-1	diploid	H13.a		CGGCTAGGTCTGCAAT-1	diploid	H14.a
AACTCTTTCCTTCAAT-1	diploid	H13.a		CGGGTCAGTTAGAACA-1	aneuploid	H14.a
AACTCTTTCGTCCAGG-1	diploid	H13.a		CGGTTAATCCGTTGCT-1	aneuploid	H14.a
AACTCTTTCTCGGACG-1	diploid	H13.a		CGGTTAATCCGTTGTC-1	aneuploid	H14.a
AACTCTTTCTGAGTGT-1	aneuploid	H13.a		CGTAGCGAGTCATCCA-1	aneuploid	H14.a
AACTCTTTCTTGTACT-1	diploid	H13.a		CGTAGCGAGTGAACAT-1	diploid	H14.a
AACTGGTAGCCGTCGT-1	diploid	H13.a		CGTAGCGTCCGTAGGC-1	aneuploid	H14.a
AACTGGTAGTGAACAT-1	diploid	H13.a		CGTAGGCAGTGACATA-1	aneuploid	H14.a
AACTGGTAGTGACATA-1	diploid	H13.a		CGTAGGCTCCAAGCCG-1	aneuploid	H14.a
AACTGGTAGTTTCCTT-1	diploid	H13.a		CGTAGGCTCGGCTACG-1	diploid	H14.a
AACTGGTCACTCGACG-1	diploid	H13.a		CGTCACTTCTCAACTT-1	aneuploid	H14.a
AACTGGTCAGATAATG-1	diploid	H13.a		CGTCAGGAGACAGGCT-1	aneuploid	H14.a
AACTGGTCAGGGTACA-1	aneuploid	H13.a		CGTCAGGGTCTGCGGT-1	aneuploid	H14.a
AACTGGTCAGTAACGG-1	diploid	H13.a		CGTCAGGTCTAACTGG-1	aneuploid	H14.a
AACTGGTCATAAGACA-1	diploid	H13.a		CGTCCATCAGCATGAG-1	aneuploid	H14.a
AACTGGTCATTAGGCT-1	aneuploid	H13.a		CGTCTACAGGATCGCA-1	aneuploid	H14.a
AACTGGTGTAACGCGA-1	diploid	H13.a		CGTCTACAGGTGATAT-1	aneuploid	H14.a
AACTGGTGTACCCAAT-1	diploid	H13.a		CGTCTACCAAGCCTAT-1	diploid	H14.a
AACTGGTGTACTCGCG-1	diploid	H13.a		CGTGAGCGTCATGCCG-1	aneuploid	H14.a
AACTGGTGTGACAAAT-1	aneuploid	H13.a		CGTGAGCGTTGAACTC-1	aneuploid	H14.a
AACTGGTGTGTCTGAT-1	aneuploid	H13.a		CGTGTAAAGCCATCGC-1	aneuploid	H14.a
AACTGGTGTTCGTGAT-1	diploid	H13.a		CGTGTCTCAAGGGTCA-1	aneuploid	H14.a
AACTGGTGTTGCGTTA-1	diploid	H13.a		CGTGTCTGTCTTGCGG-1	aneuploid	H14.a
AACTGGTTCAAAGACA-1	diploid	H13.a		CGTGTCTGTGTTTGGT-1	aneuploid	H14.a
AACTGGTTCACTCCTG-1	diploid	H13.a		CGTGTCTGTTCACGGC-1	diploid	H14.a
AACTGGTTCAGTCCCT-1	diploid	H13.a		CGTTCTGAGCTAGTCT-1	aneuploid	H14.a
AACTGGTTCGCTAGCG-1	diploid	H13.a		CGTTGGGCAGGAACGT-1	aneuploid	H14.a
AACTGGTTCGGAGGTA-1	diploid	H13.a		CGTTGGGTCTATGTGG-1	aneuploid	H14.a
AACTGGTTCTGAGTGT-1	diploid	H13.a		CTAACTTAGATGGGTC-1	diploid	H14.a
AACTGGTTCTGTCAAG-1	diploid	H13.a		CTAACTTGTCTAACGT-1	aneuploid	H14.a
AACTTTCAGAGACTAT-1	diploid	H13.a		CTAAGACAGCATGGCA-1	aneuploid	H14.a
AACTTTCAGAGGGATA-1	aneuploid	H13.a		CTAAGACAGGCAATTA-1	aneuploid	H14.a
AACTTTCAGAGGTAGA-1	aneuploid	H13.a		CTAAGACAGTTAACGA-1	aneuploid	H14.a
AACTTTCAGCAGACTG-1	diploid	H13.a		CTACACCGTACCGAGA-1	aneuploid	H14.a
AACTTTCAGCTCAACT-1	aneuploid	H13.a		CTACATTGTAAACACA-1	diploid	H14.a
AACTTTCAGTCCATAC-1	diploid	H13.a		CTACATTGTGGTGTAG-1	aneuploid	H14.a
AACTTTCAGTGAACAT-1	diploid	H13.a		CTACCCACATGTCGAT-1	diploid	H14.a
AACTTTCCAAACAACA-1	aneuploid	H13.a		CTACCCACATTCGACA-1	aneuploid	H14.a
AACTTTCCAAGGTTTC-1	diploid	H13.a		CTACCCAGTTAAAGAC-1	aneuploid	H14.a
AACTTTCCAAGTCATC-1	diploid	H13.a		CTACCCATCCCATTTA-1	diploid	H14.a
AACTTTCCACAGAGGT-1	aneuploid	H13.a		CTACGTCGTGTGGCTC-1	aneuploid	H14.a
AACTTTCCACGAAGCA-1	diploid	H13.a		CTACGTCTCACTCCTG-1	aneuploid	H14.a
AACTTTCCACTAAGTC-1	diploid	H13.a		CTAGAGTTCCTTGACC-1	aneuploid	H14.a
AACTTTCCAGACGCTC-1	diploid	H13.a		CTAGTGACATCACGTA-1	aneuploid	H14.a
AACTTTCCAGCTTAAC-1	diploid	H13.a		CTCACACAGTCAAGGC-1	aneuploid	H14.a
AACTTTCCAGTTCCCT-1	aneuploid	H13.a		CTCACACCATCCAACA-1	aneuploid	H14.a
AACTTTCCATACGCCG-1	diploid	H13.a		CTCACACGTCTCAACA-1	diploid	H14.a
AACTTTCCATACGCTA-1	diploid	H13.a		CTCACACTCTGCCCTA-1	diploid	H14.a
AACTTTCGTACCGTAT-1	diploid	H13.a		CTCAGAACAGCCTGTG-1	aneuploid	H14.a
AACTTTCGTACGCACC-1	diploid	H13.a		CTCAGAAGTTAGGGTG-1	aneuploid	H14.a
AACTTTCGTCTAAAGA-1	diploid	H13.a		CTCAGAATCACCATAG-1	aneuploid	H14.a
AACTTTCGTGCGATAG-1	diploid	H13.a		CTCAGAATCAGCTCTC-1	aneuploid	H14.a
AACTTTCGTTACCGAT-1	aneuploid	H13.a		CTCAGAATCTAACGGT-1	aneuploid	H14.a
AACTTTCTCAAACCGT-1	diploid	H13.a		CTCATTAAGTGTACTC-1	aneuploid	H14.a
AACTTTCTCAGCATGT-1	diploid	H13.a		CTCATTAGTCTCACCT-1	aneuploid	H14.a
AACTTTCTCATCGCTC-1	diploid	H13.a		CTCATTATCTTGACGA-1	aneuploid	H14.a
AACTTTCTCCAAACTG-1	diploid	H13.a		CTCCTAGAGCAGGTCA-1	aneuploid	H14.a
AACTTTCTCCGCATAA-1	aneuploid	H13.a		CTCCTAGTCCTTTCGG-1	diploid	H14.a
AACTTTCTCTCTTGAT-1	diploid	H13.a		CTCCTAGTCTCGTATT-1	aneuploid	H14.a
AAGACCTAGAGAGCTC-1	diploid	H13.a		CTCGAAAAGTGTGAAT-1	aneuploid	H14.a
AAGACCTAGCCAGGAT-1	aneuploid	H13.a		CTCGAAACATTATCTC-1	aneuploid	H14.a
AAGACCTAGGATGCGT-1	aneuploid	H13.a		CTCGAGGTCGAACTGT-1	diploid	H14.a
AAGACCTAGGCACATG-1	diploid	H13.a		CTCGGAGGTAGAGCTG-1	aneuploid	H14.a
AAGACCTAGGTGACCA-1	diploid	H13.a		CTCGGAGTCACATAGC-1	diploid	H14.a
AAGACCTAGTCAAGGC-1	diploid	H13.a		CTCGGAGTCGCATGGC-1	diploid	H14.a
AAGACCTCAGCGTAAG-1	aneuploid	H13.a		CTCGGGAAGCTAAGAT-1	aneuploid	H14.a
AAGACCTGTACTCAAC-1	diploid	H13.a		CTCGGGACAGGACCCT-1	aneuploid	H14.a
AAGACCTGTACTCGCG-1	diploid	H13.a		CTCGGGAGTTCTCATT-1	aneuploid	H14.a
AAGACCTGTCAAAGAT-1	diploid	H13.a		CTCGGGATCGGCGCAT-1	aneuploid	H14.a
AAGACCTGTCACCTAA-1	diploid	H13.a		CTCGTACAGCCTCGTG-1	aneuploid	H14.a
AAGACCTGTCAGAGGT-1	diploid	H13.a		CTCGTACCAAGCCGTC-1	aneuploid	H14.a
AAGACCTGTCGACTAT-1	diploid	H13.a		CTCGTACTCCGTACAA-1	diploid	H14.a
AAGACCTGTCGGCTCA-1	diploid	H13.a		CTCGTCAAGGTACTCT-1	aneuploid	H14.a
AAGACCTGTGTAAGTA-1	diploid	H13.a		CTCGTCAAGTCTCCTC-1	aneuploid	H14.a
AAGACCTGTTTACTCT-1	aneuploid	H13.a		CTCGTCACAGTCACTA-1	aneuploid	H14.a
AAGACCTTCCGTCAAA-1	diploid	H13.a		CTCGTCATCAGCTTAG-1	aneuploid	H14.a
AAGACCTTCCTTGCCA-1	diploid	H13.a		CTCTAATAGCACGCCT-1	aneuploid	H14.a
AAGACCTTCGTGGACC-1	diploid	H13.a		CTCTAATGTTGTCTTT-1	aneuploid	H14.a
AAGACCTTCTCCTATA-1	diploid	H13.a		CTCTAATTCACAATGC-1	diploid	H14.a
AAGACCTTCTGTGCAA-1	diploid	H13.a		CTCTACGAGAGTAATC-1	aneuploid	H14.a
AAGCCGCAGAAACGAG-1	diploid	H13.a		CTCTACGAGCGCTCCA-1	diploid	H14.a
AAGCCGCAGACAAAGG-1	diploid	H13.a		CTCTACGTCGGAATCT-1	diploid	H14.a
AAGCCGCAGACGCTTT-1	aneuploid	H13.a		CTCTGGTAGTAATCCC-1	diploid	H14.a
AAGCCGCAGATCTGCT-1	aneuploid	H13.a		CTGAAACAGCTGTCTA-1	aneuploid	H14.a
AAGCCGCAGCCTATGT-1	diploid	H13.a		CTGAAACCAAGGACTG-1	aneuploid	H14.a
AAGCCGCAGGATGGAA-1	diploid	H13.a		CTGAAGTGTAATAGCA-1	aneuploid	H14.a
AAGCCGCAGGGTGTGT-1	aneuploid	H13.a		CTGATAGCACCAGATT-1	aneuploid	H14.a
AAGCCGCAGTGTCCAT-1	diploid	H13.a		CTGATAGGTGATGATA-1	aneuploid	H14.a
AAGCCGCAGTTGCAGG-1	diploid	H13.a		CTGATCCAGATCCTGT-1	aneuploid	H14.a
AAGCCGCCATCGATGT-1	diploid	H13.a		CTGATCCCAGCCACCA-1	diploid	H14.a
AAGCCGCGTAGGGACT-1	diploid	H13.a		CTGCGGAAGCCCTAAT-1	aneuploid	H14.a
AAGCCGCGTCATGCAT-1	diploid	H13.a		CTGCGGACAGACGCTC-1	aneuploid	H14.a
AAGCCGCGTCCAAGTT-1	diploid	H13.a		CTGCGGATCTCACATT-1	aneuploid	H14.a
AAGCCGCGTCGACTGC-1	aneuploid	H13.a		CTGCTGTAGCGGCTTC-1	diploid	H14.a
AAGCCGCGTCGAGATG-1	aneuploid	H13.a		CTGCTGTGTCCCTTGT-1	diploid	H14.a
AAGCCGCGTCTCAACA-1	diploid	H13.a		CTGTGCTCAAACGCGA-1	aneuploid	H14.a
AAGCCGCGTGAGGCTA-1	diploid	H13.a		CTGTGCTCACGGCTAC-1	aneuploid	H14.a
AAGCCGCGTGTCTGAT-1	diploid	H13.a		CTGTGCTCAGTTCCCT-1	diploid	H14.a
AAGCCGCGTGTGGCTC-1	diploid	H13.a		CTGTGCTCATCTGGTA-1	diploid	H14.a
AAGCCGCGTGTTTGGT-1	diploid	H13.a		CTGTGCTCATTGGTAC-1	diploid	H14.a
AAGCCGCTCACCAGGC-1	diploid	H13.a		CTGTGCTTCCTTGCCA-1	aneuploid	H14.a
AAGCCGCTCACTATTC-1	diploid	H13.a		CTGTGCTTCGAACGGA-1	aneuploid	H14.a
AAGCCGCTCCTCAACC-1	diploid	H13.a		CTGTTTAAGCTGAAAT-1	aneuploid	H14.a
AAGCCGCTCGCATGGC-1	diploid	H13.a		CTGTTTACACACGCTG-1	diploid	H14.a
AAGCCGCTCGCCAGCA-1	diploid	H13.a		CTGTTTACACCAGGCT-1	aneuploid	H14.a
AAGGAGCAGCACAGGT-1	diploid	H13.a		CTGTTTACAGCATACT-1	aneuploid	H14.a
AAGGAGCAGGTGACCA-1	diploid	H13.a		CTGTTTAGTTGCGCAC-1	diploid	H14.a
AAGGAGCAGGTGATTA-1	diploid	H13.a		CTTAACTAGACAGGCT-1	diploid	H14.a
AAGGAGCAGTACGACG-1	diploid	H13.a		CTTAACTAGACTGGGT-1	aneuploid	H14.a
AAGGAGCAGTAGATGT-1	aneuploid	H13.a		CTTAACTAGCACGCCT-1	diploid	H14.a
AAGGAGCAGTGGCACA-1	diploid	H13.a		CTTAACTGTTGGGACA-1	aneuploid	H14.a
AAGGAGCCAAACGCGA-1	aneuploid	H13.a		CTTAACTTCTACTATC-1	aneuploid	H14.a
AAGGAGCCAAGCTGTT-1	diploid	H13.a		CTTACCGCAGCTCGAC-1	aneuploid	H14.a
AAGGAGCCAATGGAAT-1	aneuploid	H13.a		CTTACCGGTCTTGTCC-1	aneuploid	H14.a
AAGGAGCCAATGGACG-1	aneuploid	H13.a		CTTACCGTCGTTTATC-1	aneuploid	H14.a
AAGGAGCCACAGCCCA-1	diploid	H13.a		CTTAGGACACACGCTG-1	aneuploid	H14.a
AAGGAGCCACATAACC-1	diploid	H13.a		CTTCTCTGTCTAGTCA-1	aneuploid	H14.a
AAGGAGCCACCTGGTG-1	aneuploid	H13.a		CTTCTCTTCCTGTACC-1	aneuploid	H14.a
AAGGAGCCACGGCCAT-1	aneuploid	H13.a		CTTGGCTAGTGGAGTC-1	aneuploid	H14.a
AAGGAGCCACGGTGTC-1	diploid	H13.a		CTTGGCTCATTGGTAC-1	diploid	H14.a
AAGGAGCCAGACTCGC-1	diploid	H13.a		CTTTGCGAGAGGGCTT-1	aneuploid	H14.a
AAGGAGCCAGCCTGTG-1	aneuploid	H13.a		GAAACTCCAAGCCTAT-1	diploid	H14.a
AAGGAGCCATATACGC-1	diploid	H13.a		GAAACTCCACAGTCGC-1	aneuploid	H14.a
AAGGAGCCATCTCGCT-1	diploid	H13.a		GAAATGAGTACACCGC-1	diploid	H14.a
AAGGAGCCATTAACCG-1	diploid	H13.a		GAAATGATCTGCCCTA-1	aneuploid	H14.a
AAGGAGCGTATATGGA-1	diploid	H13.a		GAACATCGTACAGCAG-1	aneuploid	H14.a
AAGGAGCGTCAGAGGT-1	diploid	H13.a		GAACCTACACCTTGTC-1	aneuploid	H14.a
AAGGAGCGTTAGATGA-1	diploid	H13.a		GAACGGACACCAGTTA-1	aneuploid	H14.a
AAGGAGCTCAGCATGT-1	aneuploid	H13.a		GAACGGAGTGGCCCTA-1	aneuploid	H14.a
AAGGAGCTCATGCTCC-1	diploid	H13.a		GAACGGATCGGTTAAC-1	aneuploid	H14.a
AAGGAGCTCCGTAGTA-1	diploid	H13.a		GAAGCAGAGCCACGCT-1	aneuploid	H14.a
AAGGAGCTCGCCGTGA-1	diploid	H13.a		GAAGCAGAGGTGCACA-1	aneuploid	H14.a
AAGGAGCTCTCAACTT-1	diploid	H13.a		GAAGCAGTCATTGCGA-1	aneuploid	H14.a
AAGGAGCTCTGTTTGT-1	diploid	H13.a		GAATAAGAGGTACTCT-1	aneuploid	H14.a
AAGGCAGAGATGTAAC-1	diploid	H13.a		GAATAAGGTGAAAGAG-1	diploid	H14.a
AAGGCAGAGGCTATCT-1	diploid	H13.a		GAATAAGTCCTCCTAG-1	aneuploid	H14.a
AAGGCAGAGTAAGTAC-1	diploid	H13.a		GACACGCTCACGACTA-1	diploid	H14.a
AAGGCAGCAAAGTCAA-1	diploid	H13.a		GACAGAGGTGCACGAA-1	aneuploid	H14.a
AAGGCAGCAACAACCT-1	diploid	H13.a		GACAGAGTCCTTGCCA-1	aneuploid	H14.a
AAGGCAGCAACGATGG-1	diploid	H13.a		GACCAATAGACCTAGG-1	aneuploid	H14.a
AAGGCAGCAAGGACTG-1	aneuploid	H13.a		GACCAATAGGCCGAAT-1	diploid	H14.a
AAGGCAGCACACCGAC-1	aneuploid	H13.a		GACCAATGTTAAGAAC-1	aneuploid	H14.a
AAGGCAGCACAGACTT-1	aneuploid	H13.a		GACCAATTCGGTGTCG-1	aneuploid	H14.a
AAGGCAGCACCGGAAA-1	diploid	H13.a		GACCTGGCAGCCACCA-1	diploid	H14.a
AAGGCAGCACGGCGTT-1	diploid	H13.a		GACCTGGTCTGGCGTG-1	aneuploid	H14.a
AAGGCAGCACTGAAGG-1	diploid	H13.a		GACGCGTGTGTCCTCT-1	aneuploid	H14.a
AAGGCAGCAGTCGATT-1	diploid	H13.a		GACGCGTTCCAAATGC-1	aneuploid	H14.a
AAGGCAGCAGTCGTGC-1	diploid	H13.a		GACGGCTCAATGTAAG-1	aneuploid	H14.a
AAGGCAGCATCGTCGG-1	diploid	H13.a		GACGGCTCACTGTGTA-1	aneuploid	H14.a
AAGGCAGGTACCGCTG-1	diploid	H13.a		GACGGCTTCCTCCTAG-1	aneuploid	H14.a
AAGGCAGGTATCAGTC-1	diploid	H13.a		GACGTGCGTAGAGTGC-1	aneuploid	H14.a
AAGGCAGGTATGAAAC-1	diploid	H13.a		GACGTGCTCTAAGCCA-1	aneuploid	H14.a
AAGGCAGGTATGGTTC-1	diploid	H13.a		GACGTTAGTACAAGTA-1	aneuploid	H14.a
AAGGCAGGTGCTAGCC-1	diploid	H13.a		GACGTTATCAGCTCTC-1	aneuploid	H14.a
AAGGCAGGTGCTTCTC-1	diploid	H13.a		GACTAACAGATATACG-1	aneuploid	H14.a
AAGGCAGGTTAGTGGG-1	diploid	H13.a		GACTGCGCATGGGAAC-1	aneuploid	H14.a
AAGGCAGGTTCTGAAC-1	aneuploid	H13.a		GACTGCGTCTCCGGTT-1	aneuploid	H14.a
AAGGCAGGTTGTCTTT-1	diploid	H13.a		GAGCAGAAGAAACCGC-1	aneuploid	H14.a
AAGGCAGTCAAGGCTT-1	diploid	H13.a		GAGCAGACACGCTTTC-1	aneuploid	H14.a
AAGGCAGTCCCATTTA-1	aneuploid	H13.a		GAGGTGAAGGACGAAA-1	aneuploid	H14.a
AAGGCAGTCGATAGAA-1	diploid	H13.a		GAGTCCGGTGAGCGAT-1	aneuploid	H14.a
AAGGCAGTCGCGCCAA-1	diploid	H13.a		GAGTCCGTCTCCCTGA-1	diploid	H14.a
AAGGCAGTCGGCATCG-1	diploid	H13.a		GATCAGTAGCTTCGCG-1	aneuploid	H14.a
AAGGCAGTCTATCCCG-1	diploid	H13.a		GATCAGTGTGTCTGAT-1	aneuploid	H14.a
AAGGCAGTCTGGTATG-1	diploid	H13.a		GATCAGTTCAGGCAAG-1	diploid	H14.a
AAGGTTCAGATCGGGT-1	aneuploid	H13.a		GATCAGTTCATAAAGG-1	aneuploid	H14.a
AAGGTTCAGCCGTCGT-1	diploid	H13.a		GATCAGTTCTTGAGGT-1	aneuploid	H14.a
AAGGTTCAGCGAGAAA-1	diploid	H13.a		GATCGATAGCTTCGCG-1	aneuploid	H14.a
AAGGTTCAGCTACCTA-1	diploid	H13.a		GATCGCGCAAGGACAC-1	aneuploid	H14.a
AAGGTTCAGGCTATCT-1	aneuploid	H13.a		GATCGCGGTTGTTTGG-1	aneuploid	H14.a
AAGGTTCAGGGTTCCC-1	aneuploid	H13.a		GATCGTATCCACGCAG-1	aneuploid	H14.a
AAGGTTCAGGTGCAAC-1	diploid	H13.a		GATCTAGCATATACGC-1	diploid	H14.a
AAGGTTCCAGATGGCA-1	diploid	H13.a		GATGAAAAGTGGTAGC-1	diploid	H14.a
AAGGTTCCAGCCACCA-1	diploid	H13.a		GATGAAACAATCTACG-1	aneuploid	H14.a
AAGGTTCGTACCGTTA-1	diploid	H13.a		GATGAAACAATGACCT-1	aneuploid	H14.a
AAGGTTCGTCACCTAA-1	diploid	H13.a		GATGAGGCAGTCGTGC-1	diploid	H14.a
AAGGTTCGTGGCAAAC-1	diploid	H13.a		GATGAGGCATACTACG-1	aneuploid	H14.a
AAGGTTCGTGTGACCC-1	diploid	H13.a		GATGCTAAGGCCCTCA-1	diploid	H14.a
AAGGTTCGTGTGGCTC-1	diploid	H13.a		GATGCTAAGTACCGGA-1	diploid	H14.a
AAGGTTCGTTCAGGCC-1	diploid	H13.a		GATGCTACATATACGC-1	aneuploid	H14.a
AAGGTTCTCAAGAAGT-1	aneuploid	H13.a		GATGCTATCGTGGTCG-1	aneuploid	H14.a
AAGGTTCTCAGAGCTT-1	aneuploid	H13.a		GATTCAGAGATCCGAG-1	diploid	H14.a
AAGGTTCTCAGCTGGC-1	diploid	H13.a		GCAAACTCATCCTTGC-1	aneuploid	H14.a
AAGGTTCTCTCAAGTG-1	diploid	H13.a		GCAAACTGTCTCTTTA-1	diploid	H14.a
AAGGTTCTCTTGGGTA-1	diploid	H13.a		GCAATCAAGAAGAAGC-1	diploid	H14.a
AAGTCTGAGATAGCAT-1	aneuploid	H13.a		GCACATAAGCCACCTG-1	aneuploid	H14.a
AAGTCTGAGATCCGAG-1	aneuploid	H13.a		GCACATAGTGTTTGTG-1	aneuploid	H14.a
AAGTCTGAGATCTGCT-1	diploid	H13.a		GCACTCTCAAGTTGTC-1	aneuploid	H14.a
AAGTCTGAGTGGTCCC-1	diploid	H13.a		GCACTCTCACATAACC-1	diploid	H14.a
AAGTCTGCAGCCTTTC-1	diploid	H13.a		GCACTCTCATTTCAGG-1	aneuploid	H14.a
AAGTCTGCAGTAAGAT-1	diploid	H13.a		GCACTCTGTCACACGC-1	aneuploid	H14.a
AAGTCTGCATCACCCT-1	diploid	H13.a		GCACTCTGTGTAATGA-1	aneuploid	H14.a
AAGTCTGCATGGTAGG-1	diploid	H13.a		GCACTCTTCAACACCA-1	aneuploid	H14.a
AAGTCTGGTAGCTCCG-1	diploid	H13.a		GCAGCCAAGTAGATGT-1	diploid	H14.a
AAGTCTGGTCAATGTC-1	diploid	H13.a		GCAGCCACATGTCGAT-1	aneuploid	H14.a
AAGTCTGGTCCGACGT-1	diploid	H13.a		GCAGCCATCAATCACG-1	aneuploid	H14.a
AAGTCTGGTCGCATAT-1	aneuploid	H13.a		GCATACAAGCTCCTCT-1	diploid	H14.a
AAGTCTGGTCGCCATG-1	diploid	H13.a		GCATACACACATCCGG-1	diploid	H14.a
AAGTCTGGTTCTGAAC-1	aneuploid	H13.a		GCATGATCATGTCCTC-1	aneuploid	H14.a
AAGTCTGTCAATACCG-1	diploid	H13.a		GCATGCGGTAAAGGAG-1	aneuploid	H14.a
AAGTCTGTCAGGTTCA-1	diploid	H13.a		GCATGCGTCTTGTACT-1	aneuploid	H14.a
AAGTCTGTCATGTCCC-1	diploid	H13.a		GCCAAATGTCCGTGAC-1	diploid	H14.a
AAGTCTGTCCACGACG-1	aneuploid	H13.a		GCCAAATTCAACCAAC-1	aneuploid	H14.a
AAGTCTGTCCAGGGCT-1	diploid	H13.a		GCCTCTAGTGTGACGA-1	aneuploid	H14.a
AAGTCTGTCCGCAGTG-1	diploid	H13.a		GCCTCTATCCGCAAGC-1	aneuploid	H14.a
AAGTCTGTCGAATCCA-1	diploid	H13.a		GCGACCAAGATGCCAG-1	aneuploid	H14.a
AAGTCTGTCGTCTGAA-1	diploid	H13.a		GCGCAGTCATGCGCAC-1	aneuploid	H14.a
AAGTCTGTCTCGAGTA-1	aneuploid	H13.a		GCGCCAAAGCTAGCCC-1	aneuploid	H14.a
AAGTCTGTCTGGCGAC-1	diploid	H13.a		GCGCGATAGACTGGGT-1	aneuploid	H14.a
AAGTCTGTCTTGTCAT-1	diploid	H13.a		GCGCGATTCTTACCTA-1	aneuploid	H14.a
AATCCAGAGATAGGAG-1	aneuploid	H13.a		GCGGGTTAGTCATCCA-1	aneuploid	H14.a
AATCCAGAGCAGATCG-1	diploid	H13.a		GCGGGTTCAGACTCGC-1	aneuploid	H14.a
AATCCAGAGCAGGCTA-1	diploid	H13.a		GCGGGTTGTATAAACG-1	aneuploid	H14.a
AATCCAGAGGAGCGTT-1	diploid	H13.a		GCGGGTTGTGAACCTT-1	aneuploid	H14.a
AATCCAGAGGATTCGG-1	diploid	H13.a		GCTCCTAAGAGTACCG-1	aneuploid	H14.a
AATCCAGAGGTGATAT-1	aneuploid	H13.a		GCTCCTAAGTGCCATT-1	aneuploid	H14.a
AATCCAGAGTATCTCG-1	diploid	H13.a		GCTCCTAGTAGCGTGA-1	aneuploid	H14.a
AATCCAGCAAAGGAAG-1	diploid	H13.a		GCTCTGTTCATACGGT-1	diploid	H14.a
AATCCAGCAAAGGTGC-1	diploid	H13.a		GCTGCAGAGTACTTGC-1	diploid	H14.a
AATCCAGCAACACCTA-1	aneuploid	H13.a		GCTGCGAAGGGCTCTC-1	aneuploid	H14.a
AATCCAGCAAGCGAGT-1	aneuploid	H13.a		GCTGCTTAGCCTTGAT-1	diploid	H14.a
AATCCAGCAGGAACGT-1	diploid	H13.a		GCTGCTTTCCAGAGGA-1	aneuploid	H14.a
AATCCAGCAGGCTCAC-1	diploid	H13.a		GCTGCTTTCCGTACAA-1	aneuploid	H14.a
AATCCAGCATGCAATC-1	diploid	H13.a		GCTGGGTAGCTCTCGG-1	aneuploid	H14.a
AATCCAGGTAAAGGAG-1	aneuploid	H13.a		GCTTCCACACGGTAGA-1	aneuploid	H14.a
AATCCAGGTACCGGCT-1	diploid	H13.a		GCTTCCACAGGATCGA-1	diploid	H14.a
AATCCAGGTATTAGCC-1	diploid	H13.a		GCTTGAACACGAAAGC-1	aneuploid	H14.a
AATCCAGGTCACAAGG-1	diploid	H13.a		GCTTGAAGTCCCGACA-1	aneuploid	H14.a
AATCCAGGTGCGCTTG-1	diploid	H13.a		GCTTGAAGTGTATGGG-1	aneuploid	H14.a
AATCCAGGTTAAGTAG-1	diploid	H13.a		GCTTGAAGTGTTCTTT-1	aneuploid	H14.a
AATCCAGGTTCGCTAA-1	diploid	H13.a		GGAAAGCAGACACGAC-1	aneuploid	H14.a
AATCCAGGTTGGGACA-1	diploid	H13.a		GGAAAGCCAATCACAC-1	aneuploid	H14.a
AATCCAGGTTTAGGAA-1	aneuploid	H13.a		GGAAAGCCATTGTGCA-1	diploid	H14.a
AATCCAGGTTTGCATG-1	diploid	H13.a		GGAAAGCTCCACGAAT-1	diploid	H14.a
AATCCAGTCACAACGT-1	diploid	H13.a		GGAACTTCAAACTGCT-1	aneuploid	H14.a
AATCCAGTCATGTCTT-1	aneuploid	H13.a		GGAATAATCAGTACGT-1	aneuploid	H14.a
AATCCAGTCCATTCTA-1	diploid	H13.a		GGACAAGGTGGCTCCA-1	aneuploid	H14.a
AATCCAGTCGCGTAGC-1	diploid	H13.a		GGACATTAGTAGTGCG-1	aneuploid	H14.a
AATCCAGTCGGAGCAA-1	aneuploid	H13.a		GGACATTCAGTATAAG-1	aneuploid	H14.a
AATCCAGTCTTGTCAT-1	diploid	H13.a		GGACATTGTATGCTTG-1	aneuploid	H14.a
AATCGGTAGAACAATC-1	diploid	H13.a		GGACATTTCAACGGGA-1	diploid	H14.a
AATCGGTAGATATGGT-1	aneuploid	H13.a		GGACATTTCCGTCAAA-1	diploid	H14.a
AATCGGTAGCACCGTC-1	diploid	H13.a		GGACGTCCACACTGCG-1	aneuploid	H14.a
AATCGGTAGGCAATTA-1	diploid	H13.a		GGAGCAAAGTGGTAAT-1	aneuploid	H14.a
AATCGGTAGGTAGCTG-1	diploid	H13.a		GGAGCAAGTTTAGGAA-1	aneuploid	H14.a
AATCGGTAGTCATCCA-1	diploid	H13.a		GGATGTTAGTAAGTAC-1	aneuploid	H14.a
AATCGGTCAAGCTGAG-1	diploid	H13.a		GGATGTTTCGCTTGTC-1	aneuploid	H14.a
AATCGGTCACCTCGGA-1	diploid	H13.a		GGATGTTTCTCGCTTG-1	aneuploid	H14.a
AATCGGTCACGTTGGC-1	diploid	H13.a		GGATTACTCGCATGGC-1	aneuploid	H14.a
AATCGGTCACTGCCAG-1	diploid	H13.a		GGATTACTCGCGTTTC-1	aneuploid	H14.a
AATCGGTCAGCATGAG-1	diploid	H13.a		GGATTACTCTACTATC-1	aneuploid	H14.a
AATCGGTCAGTCAGCC-1	diploid	H13.a		GGCCGATAGGAGTTTA-1	diploid	H14.a
AATCGGTCATTGCGGC-1	diploid	H13.a		GGCCGATCAAGCTGTT-1	diploid	H14.a
AATCGGTGTAAACGCG-1	diploid	H13.a		GGCCGATTCACAACGT-1	diploid	H14.a
AATCGGTGTACGCTGC-1	aneuploid	H13.a		GGCGACTGTCAAAGCG-1	aneuploid	H14.a
AATCGGTGTCCTAGCG-1	diploid	H13.a		GGCGTGTCACGGATAG-1	aneuploid	H14.a
AATCGGTGTGCGATAG-1	aneuploid	H13.a		GGCGTGTCAGTCAGAG-1	aneuploid	H14.a
AATCGGTGTTGGTGGA-1	aneuploid	H13.a		GGCTCGACAGCAGTTT-1	diploid	H14.a
AATCGGTTCAGTTAGC-1	aneuploid	H13.a		GGCTCGAGTCTAGGTT-1	aneuploid	H14.a
AATCGGTTCATGCAAC-1	diploid	H13.a		GGCTCGATCCCATTAT-1	aneuploid	H14.a
AATCGGTTCCCTTGTG-1	aneuploid	H13.a		GGCTGGTAGAATGTGT-1	aneuploid	H14.a
AATCGGTTCCGCGGTA-1	diploid	H13.a		GGCTGGTCAAAGTCAA-1	aneuploid	H14.a
AATCGGTTCTCGCTTG-1	diploid	H13.a		GGGAATGGTGCTAGCC-1	aneuploid	H14.a
AATCGGTTCTTTAGGG-1	diploid	H13.a		GGGACCTCAGTTAACC-1	diploid	H14.a
ACACCAAAGAACTCGG-1	diploid	H13.a		GGGAGATCATTTGCTT-1	aneuploid	H14.a
ACACCAAAGAGGTTGC-1	diploid	H13.a		GGGATGATCCTAGAAC-1	aneuploid	H14.a
ACACCAAAGAGTGACC-1	diploid	H13.a		GGGATGATCTCGATGA-1	diploid	H14.a
ACACCAAAGATGTGGC-1	aneuploid	H13.a		GGGCACTAGGACATTA-1	aneuploid	H14.a
ACACCAAAGCCCAGCT-1	diploid	H13.a		GGGCACTAGTCGAGTG-1	aneuploid	H14.a
ACACCAAAGGAATGGA-1	diploid	H13.a		GGGCACTGTGCAGGTA-1	aneuploid	H14.a
ACACCAAAGGCCGAAT-1	diploid	H13.a		GGGCACTGTGCCTGTG-1	aneuploid	H14.a
ACACCAAAGGCGACAT-1	diploid	H13.a		GGGCATCAGTAGATGT-1	aneuploid	H14.a
ACACCAAAGGCTCATT-1	aneuploid	H13.a		GGGCATCTCACATAGC-1	aneuploid	H14.a
ACACCAAAGGGATCTG-1	diploid	H13.a		GGGCATCTCATAGCAC-1	aneuploid	H14.a
ACACCAAAGTAACCCT-1	aneuploid	H13.a		GGGTCTGCACATAACC-1	diploid	H14.a
ACACCAAAGTACGATA-1	diploid	H13.a		GGGTCTGGTCTCTTTA-1	aneuploid	H14.a
ACACCAAAGTCGCCGT-1	aneuploid	H13.a		GGGTCTGTCCTAGTGA-1	aneuploid	H14.a
ACACCAAAGTGGAGAA-1	aneuploid	H13.a		GGGTCTGTCGCACTCT-1	aneuploid	H14.a
ACACCAAAGTTAGGTA-1	aneuploid	H13.a		GGGTTGCCAGACAAAT-1	aneuploid	H14.a
ACACCAAAGTTGAGTA-1	diploid	H13.a		GGGTTGCGTTAGAACA-1	aneuploid	H14.a
ACACCAACAAAGGCGT-1	diploid	H13.a		GGGTTGCTCATCATTC-1	aneuploid	H14.a
ACACCAACAAAGGTGC-1	diploid	H13.a		GGTGAAGAGATGCCTT-1	diploid	H14.a
ACACCAACAAGCGTAG-1	aneuploid	H13.a		GGTGAAGTCGCCGTGA-1	aneuploid	H14.a
ACACCAACAAGTACCT-1	diploid	H13.a		GGTGAAGTCGCCTGAG-1	aneuploid	H14.a
ACACCAACACAACTGT-1	diploid	H13.a		GGTGTTACAAGTTAAG-1	aneuploid	H14.a
ACACCAACAGCTGGCT-1	diploid	H13.a		GGTGTTACACAGACAG-1	aneuploid	H14.a
ACACCAAGTACCGCTG-1	diploid	H13.a		GTAACGTGTACTCGCG-1	diploid	H14.a
ACACCAAGTCCAGTGC-1	aneuploid	H13.a		GTAACGTTCTTGTATC-1	aneuploid	H14.a
ACACCAAGTGCAACGA-1	aneuploid	H13.a		GTAACTGCAATGGAGC-1	aneuploid	H14.a
ACACCAAGTTACCGAT-1	diploid	H13.a		GTAACTGGTATGGTTC-1	aneuploid	H14.a
ACACCAAGTTGTCTTT-1	diploid	H13.a		GTAACTGGTCGGCATC-1	aneuploid	H14.a
ACACCAATCATCTGTT-1	diploid	H13.a		GTACGTACAGGAATCG-1	aneuploid	H14.a
ACACCAATCATGTCTT-1	diploid	H13.a		GTACGTATCTAACGGT-1	aneuploid	H14.a
ACACCAATCCTTTCTC-1	diploid	H13.a		GTACTTTCACGTGAGA-1	aneuploid	H14.a
ACACCAATCGCGCCAA-1	diploid	H13.a		GTAGTCAGTACTTCTT-1	aneuploid	H14.a
ACACCAATCTGTCCGT-1	diploid	H13.a		GTAGTCAGTCTAAAGA-1	aneuploid	H14.a
ACACCCTAGACGACGT-1	aneuploid	H13.a		GTAGTCATCACTATTC-1	aneuploid	H14.a
ACACCCTAGAGCTGCA-1	aneuploid	H13.a		GTATCTTCACCGTTGG-1	aneuploid	H14.a
ACACCCTAGAGTAAGG-1	diploid	H13.a		GTATCTTGTTTGTGTG-1	aneuploid	H14.a
ACACCCTAGATGCCTT-1	diploid	H13.a		GTATCTTTCTGGGCCA-1	aneuploid	H14.a
ACACCCTAGCACGCCT-1	diploid	H13.a		GTATTCTCATAACCTG-1	aneuploid	H14.a
ACACCCTAGCGAGAAA-1	diploid	H13.a		GTCAAGTCAAGCTGTT-1	aneuploid	H14.a
ACACCCTAGCTAGTCT-1	diploid	H13.a		GTCAAGTGTACGCACC-1	aneuploid	H14.a
ACACCCTAGGATATAC-1	diploid	H13.a		GTCAAGTGTGCGATAG-1	aneuploid	H14.a
ACACCCTAGGCTAGAC-1	diploid	H13.a		GTCACGGAGATCTGAA-1	aneuploid	H14.a
ACACCCTAGTTACGGG-1	diploid	H13.a		GTCACGGCACGGTTTA-1	aneuploid	H14.a
ACACCCTAGTTCGCGC-1	diploid	H13.a		GTCACGGTCCTGTACC-1	aneuploid	H14.a
ACACCCTCAATCGGTT-1	diploid	H13.a		GTCATTTGTTCCACTC-1	aneuploid	H14.a
ACACCCTCACAAGTAA-1	diploid	H13.a		GTCCTCAAGTTGTAGA-1	diploid	H14.a
ACACCCTCACCGCTAG-1	diploid	H13.a		GTCCTCACAACACCTA-1	aneuploid	H14.a
ACACCCTCAGTGACAG-1	diploid	H13.a		GTCCTCACATATACCG-1	aneuploid	H14.a
ACACCCTCATCAGTAC-1	aneuploid	H13.a		GTCCTCATCTTAGCCC-1	diploid	H14.a
ACACCCTGTAAGCACG-1	aneuploid	H13.a		GTCGGGTTCAGCTTAG-1	diploid	H14.a
ACACCCTGTACCGTAT-1	diploid	H13.a		GTCGTAAAGTGGACGT-1	aneuploid	H14.a
ACACCCTGTACCGTTA-1	diploid	H13.a		GTCGTAACAGTTCATG-1	aneuploid	H14.a
ACACCCTGTAGAGTGC-1	diploid	H13.a		GTCGTAAGTATATCCG-1	diploid	H14.a
ACACCCTGTAGATTAG-1	diploid	H13.a		GTCGTAAGTTCACGGC-1	aneuploid	H14.a
ACACCCTGTCTAAAGA-1	diploid	H13.a		GTCTCGTAGGGCTCTC-1	diploid	H14.a
ACACCCTGTGGCTCCA-1	aneuploid	H13.a		GTCTCGTCACTTAAGC-1	aneuploid	H14.a
ACACCCTGTTACAGAA-1	diploid	H13.a		GTCTCGTCAGATCGGA-1	aneuploid	H14.a
ACACCCTGTTATGCGT-1	diploid	H13.a		GTCTCGTCAGGGCATA-1	aneuploid	H14.a
ACACCCTTCAAACGGG-1	diploid	H13.a		GTCTCGTCAGTCCTTC-1	diploid	H14.a
ACACCCTTCCTTGCCA-1	aneuploid	H13.a		GTCTCGTTCACCCTCA-1	aneuploid	H14.a
ACACCCTTCGGTTCGG-1	diploid	H13.a		GTCTTCGCATCACAAC-1	aneuploid	H14.a
ACACCGGAGAATGTTG-1	diploid	H13.a		GTCTTCGGTCTAGAGG-1	aneuploid	H14.a
ACACCGGAGATGTGTA-1	diploid	H13.a		GTCTTCGGTGATGCCC-1	diploid	H14.a
ACACCGGAGCTTCGCG-1	aneuploid	H13.a		GTCTTCGGTTCAGTAC-1	aneuploid	H14.a
ACACCGGAGGGTATCG-1	diploid	H13.a		GTGAAGGCACGAAACG-1	aneuploid	H14.a
ACACCGGAGGTAAACT-1	diploid	H13.a		GTGAAGGGTTTGCATG-1	aneuploid	H14.a
ACACCGGAGTCCAGGA-1	diploid	H13.a		GTGAAGGTCGCCTGTT-1	aneuploid	H14.a
ACACCGGAGTGAACAT-1	diploid	H13.a		GTGCAGCCAAGTCATC-1	aneuploid	H14.a
ACACCGGCATAGACTC-1	diploid	H13.a		GTGCAGCGTTCTCATT-1	aneuploid	H14.a
ACACCGGCATCCTTGC-1	diploid	H13.a		GTGCATAAGACACGAC-1	diploid	H14.a
ACACCGGCATCTACGA-1	diploid	H13.a		GTGCATAAGCGTGTCC-1	aneuploid	H14.a
ACACCGGGTATATGAG-1	diploid	H13.a		GTGCTTCAGTACTTGC-1	aneuploid	H14.a
ACACCGGGTCAAACTC-1	diploid	H13.a		GTGCTTCGTACCTACA-1	aneuploid	H14.a
ACACCGGGTCTCGTTC-1	aneuploid	H13.a		GTGCTTCGTACGAAAT-1	aneuploid	H14.a
ACACCGGGTCTGATTG-1	diploid	H13.a		GTGCTTCGTGCCTGCA-1	aneuploid	H14.a
ACACCGGGTGCCTGTG-1	diploid	H13.a		GTGGGTCCACAAGCCC-1	aneuploid	H14.a
ACACCGGGTGGCGAAT-1	diploid	H13.a		GTGGGTCCATGATCCA-1	aneuploid	H14.a
ACACCGGGTGTGGTTT-1	diploid	H13.a		GTGTGCGAGATATACG-1	diploid	H14.a
ACACCGGTCACCAGGC-1	aneuploid	H13.a		GTGTGCGAGTACGCGA-1	aneuploid	H14.a
ACACCGGTCCCAAGAT-1	diploid	H13.a		GTGTTAGAGGACATTA-1	aneuploid	H14.a
ACACCGGTCCGCAGTG-1	diploid	H13.a		GTGTTAGTCCGTAGTA-1	diploid	H14.a
ACACCGGTCCGTCATC-1	diploid	H13.a		GTTAAGCTCGACCAGC-1	aneuploid	H14.a
ACACCGGTCCTCGCAT-1	aneuploid	H13.a		GTTACAGAGAACTCGG-1	diploid	H14.a
ACACCGGTCGCCTGAG-1	aneuploid	H13.a		GTTACAGAGCAGATCG-1	aneuploid	H14.a
ACACCGGTCTCGGACG-1	diploid	H13.a		GTTACAGCATACGCTA-1	aneuploid	H14.a
ACACTGAAGAAGAAGC-1	diploid	H13.a		GTTACAGCATTTGCCC-1	aneuploid	H14.a
ACACTGAAGAATCTCC-1	diploid	H13.a		GTTACAGGTTCCACTC-1	aneuploid	H14.a
ACACTGAAGACCCACC-1	aneuploid	H13.a		GTTCATTGTGTTTGTG-1	aneuploid	H14.a
ACACTGAAGACGACGT-1	aneuploid	H13.a		GTTCATTTCTGCTGTC-1	diploid	H14.a
ACACTGAAGCCCGAAA-1	diploid	H13.a		GTTCGGGAGATGTCGG-1	diploid	H14.a
ACACTGAAGGACAGCT-1	diploid	H13.a		GTTCGGGGTTGTCGCG-1	aneuploid	H14.a
ACACTGAAGGGCATGT-1	diploid	H13.a		GTTCGGGTCGGGAGTA-1	aneuploid	H14.a
ACACTGAAGTACGCGA-1	diploid	H13.a		GTTCTCGAGCCGATTT-1	aneuploid	H14.a
ACACTGAAGTGAACGC-1	aneuploid	H13.a		GTTCTCGGTAAGAGAG-1	aneuploid	H14.a
ACACTGACAAGCCATT-1	diploid	H13.a		GTTTCTAAGTACGTTC-1	aneuploid	H14.a
ACACTGACACAGGAGT-1	diploid	H13.a		GTTTCTACAAGGGTCA-1	aneuploid	H14.a
ACACTGACACAGGCCT-1	diploid	H13.a		GTTTCTATCGAGAGCA-1	aneuploid	H14.a
ACACTGACACCAGCAC-1	diploid	H13.a		TAAACCGCATGCTGGC-1	aneuploid	H14.a
ACACTGACAGCCTGTG-1	diploid	H13.a		TAAACCGGTACATGTC-1	diploid	H14.a
ACACTGACAGTTTACG-1	aneuploid	H13.a		TAAGAGAAGATGCCAG-1	aneuploid	H14.a
ACACTGAGTAAGGGCT-1	diploid	H13.a		TAAGAGATCAAGAAGT-1	aneuploid	H14.a
ACACTGAGTAGCGTAG-1	diploid	H13.a		TAAGAGATCTGTCTCG-1	aneuploid	H14.a
ACACTGAGTCCCGACA-1	aneuploid	H13.a		TAAGCGTTCTATCGCC-1	aneuploid	H14.a
ACACTGAGTCTCTCGT-1	diploid	H13.a		TAAGTGCCAACGCACC-1	diploid	H14.a
ACACTGAGTGACCAAG-1	diploid	H13.a		TACACGACAAGGACTG-1	aneuploid	H14.a
ACACTGAGTTCCCTTG-1	aneuploid	H13.a		TACACGATCTCTGTCG-1	aneuploid	H14.a
ACACTGATCAACTCTT-1	diploid	H13.a		TACAGTGGTCTTGCGG-1	aneuploid	H14.a
ACACTGATCATAACCG-1	diploid	H13.a		TACAGTGTCTGTCAAG-1	aneuploid	H14.a
ACACTGATCCGGCACA-1	aneuploid	H13.a		TACCTATAGAAGGCCT-1	aneuploid	H14.a
ACACTGATCCTATTCA-1	diploid	H13.a		TACCTATGTGACCAAG-1	diploid	H14.a
ACACTGATCCTCATTA-1	aneuploid	H13.a		TACCTTAAGCGAGAAA-1	aneuploid	H14.a
ACACTGATCCTGCTTG-1	diploid	H13.a		TACCTTATCACTTACT-1	diploid	H14.a
ACAGCCGAGAAACGAG-1	diploid	H13.a		TACGGATAGGATGCGT-1	aneuploid	H14.a
ACAGCCGAGCGACGTA-1	diploid	H13.a		TACGGATAGTACGTTC-1	aneuploid	H14.a
ACAGCCGAGGAATCGC-1	diploid	H13.a		TACGGATCAGACACTT-1	diploid	H14.a
ACAGCCGAGGAGCGTT-1	aneuploid	H13.a		TACGGATCATAACCTG-1	aneuploid	H14.a
ACAGCCGAGGCAATTA-1	diploid	H13.a		TACGGGCAGGACAGAA-1	aneuploid	H14.a
ACAGCCGAGGGTATCG-1	diploid	H13.a		TACGGTACACTAGTAC-1	aneuploid	H14.a
ACAGCCGAGTCAAGCG-1	diploid	H13.a		TACGGTACAGGAATCG-1	aneuploid	H14.a
ACAGCCGAGTCCGGTC-1	diploid	H13.a		TACTCATAGCGTAGTG-1	aneuploid	H14.a
ACAGCCGAGTTTCCTT-1	aneuploid	H13.a		TACTCATGTTCTCATT-1	aneuploid	H14.a
ACAGCCGCAAGAGTCG-1	diploid	H13.a		TACTCATTCCAACCAA-1	aneuploid	H14.a
ACAGCCGCAGCTGTTA-1	diploid	H13.a		TACTCGCCATCTATGG-1	aneuploid	H14.a
ACAGCCGCAGTCGTGC-1	diploid	H13.a		TACTCGCTCCAAATGC-1	diploid	H14.a
ACAGCCGCATAGTAAG-1	diploid	H13.a		TACTCGCTCGGATGTT-1	aneuploid	H14.a
ACAGCCGCATCCTAGA-1	diploid	H13.a		TACTTACAGGCACATG-1	aneuploid	H14.a
ACAGCCGCATTGTGCA-1	diploid	H13.a		TACTTACGTACCGGCT-1	aneuploid	H14.a
ACAGCCGGTCCGCTGA-1	diploid	H13.a		TACTTGTCAACTTGAC-1	diploid	H14.a
ACAGCCGGTGGCAAAC-1	aneuploid	H13.a		TACTTGTGTAGTAGTA-1	aneuploid	H14.a
ACAGCCGGTGGCGAAT-1	diploid	H13.a		TAGACCACACGGCTAC-1	aneuploid	H14.a
ACAGCCGGTGTGGTTT-1	diploid	H13.a		TAGACCATCTATCCCG-1	diploid	H14.a
ACAGCCGGTTGCGTTA-1	diploid	H13.a		TAGAGCTAGAATAGGG-1	aneuploid	H14.a
ACAGCCGGTTGTCTTT-1	diploid	H13.a		TAGAGCTGTCGAAAGC-1	aneuploid	H14.a
ACAGCCGTCAAACCAC-1	diploid	H13.a		TAGAGCTGTCTACCTC-1	aneuploid	H14.a
ACAGCCGTCAACGCTA-1	diploid	H13.a		TAGCCGGTCGGCTTGG-1	aneuploid	H14.a
ACAGCCGTCAAGGTAA-1	diploid	H13.a		TAGGCATAGCTCCCAG-1	aneuploid	H14.a
ACAGCCGTCACGACTA-1	diploid	H13.a		TAGGCATTCAGTTCGA-1	aneuploid	H14.a
ACAGCCGTCCTAGTGA-1	diploid	H13.a		TAGTGGTAGTGTCCCG-1	aneuploid	H14.a
ACAGCCGTCTAACTTC-1	diploid	H13.a		TAGTGGTCAAAGGAAG-1	aneuploid	H14.a
ACAGCCGTCTACCTGC-1	diploid	H13.a		TAGTGGTTCATCTGCC-1	diploid	H14.a
ACAGCCGTCTCCTATA-1	diploid	H13.a		TAGTTGGAGTATTGGA-1	aneuploid	H14.a
ACAGCCGTCTCTTATG-1	diploid	H13.a		TAGTTGGTCTCCCTGA-1	diploid	H14.a
ACAGCCGTCTGATACG-1	diploid	H13.a		TATCAGGAGACATAAC-1	aneuploid	H14.a
ACAGCCGTCTGTCTCG-1	diploid	H13.a		TATCAGGAGCCAGGAT-1	aneuploid	H14.a
ACAGCCGTCTGTGCAA-1	diploid	H13.a		TATGCCCCAGCTGTTA-1	diploid	H14.a
ACAGCTAAGAAGAAGC-1	aneuploid	H13.a		TATGCCCGTTAGATGA-1	aneuploid	H14.a
ACAGCTAAGAGAACAG-1	diploid	H13.a		TATTACCCATTCTCAT-1	aneuploid	H14.a
ACAGCTAAGAGTGACC-1	diploid	H13.a		TCAACGAGTGCCTGTG-1	aneuploid	H14.a
ACAGCTAAGATGCCTT-1	diploid	H13.a		TCAACGAGTGTAACGG-1	aneuploid	H14.a
ACAGCTAAGCCTATGT-1	diploid	H13.a		TCAATCTAGCCCTAAT-1	aneuploid	H14.a
ACAGCTACAGATCGGA-1	diploid	H13.a		TCAATCTCACTAGTAC-1	diploid	H14.a
ACAGCTACATAGTAAG-1	diploid	H13.a		TCAATCTCATCACCCT-1	diploid	H14.a
ACAGCTAGTACAGTGG-1	diploid	H13.a		TCAATCTTCACATACG-1	aneuploid	H14.a
ACAGCTAGTCAAAGCG-1	diploid	H13.a		TCACAAGCACTGAAGG-1	aneuploid	H14.a
ACAGCTAGTCCAGTAT-1	diploid	H13.a		TCACAAGTCCCTAATT-1	aneuploid	H14.a
ACAGCTAGTCGGCTCA-1	diploid	H13.a		TCACGAACACCAGCAC-1	aneuploid	H14.a
ACAGCTAGTTACCAGT-1	aneuploid	H13.a		TCACGAATCAGCAACT-1	diploid	H14.a
ACAGCTAGTTACGTCA-1	aneuploid	H13.a		TCACGAATCTCTTGAT-1	aneuploid	H14.a
ACAGCTATCACTCTTA-1	diploid	H13.a		TCAGATGGTCGGCATC-1	aneuploid	H14.a
ACAGCTATCATGTCCC-1	diploid	H13.a		TCAGATGTCAATCACG-1	diploid	H14.a
ACAGCTATCGCCCTTA-1	diploid	H13.a		TCAGATGTCCGCAAGC-1	aneuploid	H14.a
ACAGCTATCTAGCACA-1	diploid	H13.a		TCAGCAAAGTACATGA-1	aneuploid	H14.a
ACAGCTATCTATCGCC-1	aneuploid	H13.a		TCAGCAAGTCATGCAT-1	aneuploid	H14.a
ACAGCTATCTCATTCA-1	diploid	H13.a		TCAGCAATCAAACCGT-1	diploid	H14.a
ACAGCTATCTCCCTGA-1	diploid	H13.a		TCAGCTCGTAGCGTAG-1	aneuploid	H14.a
ACAGCTATCTGGCGAC-1	diploid	H13.a		TCAGGATAGATCCGAG-1	diploid	H14.a
ACATACGAGCAGACTG-1	aneuploid	H13.a		TCAGGATAGGCCATAG-1	aneuploid	H14.a
ACATACGAGGTGCTAG-1	diploid	H13.a		TCAGGATAGTTAGCGG-1	aneuploid	H14.a
ACATACGAGTAGCGGT-1	diploid	H13.a		TCAGGATCAGCTTAAC-1	aneuploid	H14.a
ACATACGAGTCAAGGC-1	diploid	H13.a		TCAGGATCATACGCTA-1	diploid	H14.a
ACATACGAGTGTCCAT-1	aneuploid	H13.a		TCAGGTATCGCGATCG-1	aneuploid	H14.a
ACATACGCAAAGGTGC-1	diploid	H13.a		TCATTTGTCGGATGTT-1	aneuploid	H14.a
ACATACGCAATGACCT-1	diploid	H13.a		TCCACACCAATGAAAC-1	aneuploid	H14.a
ACATACGCAATGGAAT-1	diploid	H13.a		TCCACACGTCCCTACT-1	diploid	H14.a
ACATACGCACAGACTT-1	diploid	H13.a		TCCACACGTTCAGACT-1	diploid	H14.a
ACATACGCACAGGAGT-1	diploid	H13.a		TCCACACTCACGCATA-1	aneuploid	H14.a
ACATACGCACTGTTAG-1	aneuploid	H13.a		TCCCGATGTCCGTTAA-1	aneuploid	H14.a
ACATACGCAGACAAAT-1	diploid	H13.a		TCCCGATGTCTTTCAT-1	diploid	H14.a
ACATACGCAGGCTGAA-1	diploid	H13.a		TCCCGATTCATGCATG-1	diploid	H14.a
ACATACGCAGGGAGAG-1	aneuploid	H13.a		TCCCGATTCATTCACT-1	diploid	H14.a
ACATACGCAGGTTTCA-1	diploid	H13.a		TCCCGATTCTTGGGTA-1	aneuploid	H14.a
ACATACGCATGGTAGG-1	diploid	H13.a		TCGAGGCAGGCAATTA-1	diploid	H14.a
ACATACGCATGTAAGA-1	aneuploid	H13.a		TCGAGGCGTCTCATCC-1	aneuploid	H14.a
ACATACGGTACCGTAT-1	diploid	H13.a		TCGAGGCTCGGTGTCG-1	aneuploid	H14.a
ACATACGGTAGCTCCG-1	diploid	H13.a		TCGCGAGTCGACAGCC-1	aneuploid	H14.a
ACATACGGTCCGTGAC-1	diploid	H13.a		TCGCGTTTCCATGAAC-1	aneuploid	H14.a
ACATACGGTCGCTTTC-1	diploid	H13.a		TCGGGACAGACAGGCT-1	aneuploid	H14.a
ACATACGGTGTGGCTC-1	diploid	H13.a		TCGGGACAGAGGGCTT-1	aneuploid	H14.a
ACATACGGTTAAGACA-1	diploid	H13.a		TCGGGACCAAATACAG-1	diploid	H14.a
ACATACGGTTCGCTAA-1	diploid	H13.a		TCGGGACCAACAACCT-1	aneuploid	H14.a
ACATACGTCAAACCGT-1	diploid	H13.a		TCGGGACCACATCTTT-1	diploid	H14.a
ACATACGTCAGTGTTG-1	aneuploid	H13.a		TCGGGACCATGTAGTC-1	aneuploid	H14.a
ACATACGTCATCGCTC-1	diploid	H13.a		TCGGTAAAGCAACGGT-1	aneuploid	H14.a
ACATACGTCGTTTAGG-1	diploid	H13.a		TCGGTAACACGTCAGC-1	aneuploid	H14.a
ACATACGTCTGTGCAA-1	diploid	H13.a		TCGTACCAGACCACGA-1	aneuploid	H14.a
ACATCAGAGAAGATTC-1	diploid	H13.a		TCGTACCAGACCCACC-1	diploid	H14.a
ACATCAGAGAGCTGCA-1	diploid	H13.a		TCGTACCCATTCACTT-1	diploid	H14.a
ACATCAGAGCAGGCTA-1	diploid	H13.a		TCGTAGAAGGGCATGT-1	diploid	H14.a
ACATCAGAGCGTCAAG-1	diploid	H13.a		TCGTAGACAGATGGCA-1	aneuploid	H14.a
ACATCAGAGGACACCA-1	diploid	H13.a		TCGTAGACATACTCTT-1	aneuploid	H14.a
ACATCAGAGGGAACGG-1	diploid	H13.a		TCGTAGAGTACTCGCG-1	diploid	H14.a
ACATCAGAGTCGCCGT-1	diploid	H13.a		TCGTAGAGTTCAGCGC-1	diploid	H14.a
ACATCAGAGTCGTTTG-1	diploid	H13.a		TCTATTGAGACTAGAT-1	diploid	H14.a
ACATCAGAGTGGCACA-1	diploid	H13.a		TCTATTGAGGATATAC-1	aneuploid	H14.a
ACATCAGCACCAACCG-1	diploid	H13.a		TCTATTGCAACACGCC-1	aneuploid	H14.a
ACATCAGCACCGCTAG-1	diploid	H13.a		TCTCATAAGGATTCGG-1	aneuploid	H14.a
ACATCAGCACTTCTGC-1	diploid	H13.a		TCTCATAGTAAGGGCT-1	aneuploid	H14.a
ACATCAGCAGTACACT-1	diploid	H13.a		TCTCATAGTTCCACGG-1	aneuploid	H14.a
ACATCAGCAGTATAAG-1	diploid	H13.a		TCTCATATCCTCAATT-1	aneuploid	H14.a
ACATCAGCATGGTTGT-1	aneuploid	H13.a		TCTCTAAGTATCGCAT-1	aneuploid	H14.a
ACATCAGCATGTAGTC-1	diploid	H13.a		TCTCTAATCACTTCAT-1	aneuploid	H14.a
ACATCAGGTACACCGC-1	diploid	H13.a		TCTGAGAAGGTGACCA-1	aneuploid	H14.a
ACATCAGGTCATCCCT-1	aneuploid	H13.a		TCTGAGACAGCTGGCT-1	aneuploid	H14.a
ACATCAGGTTGGGACA-1	diploid	H13.a		TCTGAGATCTCTAGGA-1	aneuploid	H14.a
ACATCAGTCAGAGCTT-1	aneuploid	H13.a		TCTGGAAAGAGAACAG-1	aneuploid	H14.a
ACATCAGTCAGTGCAT-1	diploid	H13.a		TCTGGAATCCGCGGTA-1	aneuploid	H14.a
ACATCAGTCCCATTAT-1	aneuploid	H13.a		TCTGGAATCTGCCAGG-1	diploid	H14.a
ACATCAGTCCGAATGT-1	diploid	H13.a		TCTTCGGGTAGAGCTG-1	aneuploid	H14.a
ACATCAGTCGAACGGA-1	diploid	H13.a		TCTTCGGTCATAAAGG-1	aneuploid	H14.a
ACATCAGTCGGTTCGG-1	diploid	H13.a		TCTTTCCAGGGTTTCT-1	aneuploid	H14.a
ACATCAGTCTGCCAGG-1	diploid	H13.a		TCTTTCCGTAGATTAG-1	aneuploid	H14.a
ACATCAGTCTGCTGTC-1	diploid	H13.a		TCTTTCCTCGCCAAAT-1	diploid	H14.a
ACATCAGTCTTTCCTC-1	diploid	H13.a		TCTTTCCTCTGTCTAT-1	aneuploid	H14.a
ACATGGTAGACATAAC-1	diploid	H13.a		TGAAAGAAGGATGCGT-1	aneuploid	H14.a
ACATGGTAGATGTGGC-1	diploid	H13.a		TGAAAGACAAGGTGTG-1	aneuploid	H14.a
ACATGGTAGCGTGAGT-1	aneuploid	H13.a		TGAAAGACATCGATGT-1	diploid	H14.a
ACATGGTAGCTAGTGG-1	diploid	H13.a		TGAAAGATCTATGTGG-1	aneuploid	H14.a
ACATGGTAGGCATTGG-1	aneuploid	H13.a		TGACAACCAATGGTCT-1	aneuploid	H14.a
ACATGGTAGGCTAGAC-1	diploid	H13.a		TGACAACTCACTTCAT-1	diploid	H14.a
ACATGGTAGGTCGGAT-1	diploid	H13.a		TGACAACTCTCATTCA-1	diploid	H14.a
ACATGGTAGTACACCT-1	diploid	H13.a		TGACGGCCATACGCTA-1	aneuploid	H14.a
ACATGGTAGTCAAGCG-1	diploid	H13.a		TGACGGCTCTCCAGGG-1	aneuploid	H14.a
ACATGGTAGTGATCGG-1	aneuploid	H13.a		TGACTAGCACAACTGT-1	diploid	H14.a
ACATGGTAGTGTCCCG-1	diploid	H13.a		TGACTAGGTCCATCCT-1	aneuploid	H14.a
ACATGGTCACAACGCC-1	diploid	H13.a		TGACTAGGTTCGTTGA-1	aneuploid	H14.a
ACATGGTCACAGCCCA-1	diploid	H13.a		TGAGAGGAGACTTTCG-1	aneuploid	H14.a
ACATGGTCACAGCGTC-1	diploid	H13.a		TGAGAGGGTGTGTGCC-1	aneuploid	H14.a
ACATGGTCACCGGAAA-1	diploid	H13.a		TGAGCATAGGAATCGC-1	aneuploid	H14.a
ACATGGTCAGACGCTC-1	aneuploid	H13.a		TGAGCATTCCACTCCA-1	diploid	H14.a
ACATGGTCAGATGGCA-1	diploid	H13.a		TGAGCATTCGACCAGC-1	aneuploid	H14.a
ACATGGTCATATACCG-1	diploid	H13.a		TGAGCATTCTGTACGA-1	aneuploid	H14.a
ACATGGTGTACAAGTA-1	diploid	H13.a		TGAGCCGGTCTTGTCC-1	aneuploid	H14.a
ACATGGTGTAGAGGAA-1	diploid	H13.a		TGAGCCGGTTTGTGTG-1	aneuploid	H14.a
ACATGGTGTCGAACAG-1	diploid	H13.a		TGAGGGATCACCCTCA-1	diploid	H14.a
ACATGGTGTGTTCGAT-1	diploid	H13.a		TGAGGGATCATGTCCC-1	aneuploid	H14.a
ACATGGTGTTACCGAT-1	diploid	H13.a		TGATTTCCAATGCCAT-1	diploid	H14.a
ACATGGTGTTGATTCG-1	diploid	H13.a		TGATTTCCACTACAGT-1	aneuploid	H14.a
ACATGGTTCAGCCTAA-1	diploid	H13.a		TGATTTCCACTTCGAA-1	diploid	H14.a
ACATGGTTCATTCACT-1	diploid	H13.a		TGATTTCGTGCACTTA-1	aneuploid	H14.a
ACATGGTTCGGCGCTA-1	diploid	H13.a		TGATTTCTCTTATCTG-1	aneuploid	H14.a
ACATGGTTCTATCCTA-1	aneuploid	H13.a		TGCACCTTCGTCTGCT-1	aneuploid	H14.a
ACATGGTTCTGCAAGT-1	diploid	H13.a		TGCCCATAGGTACTCT-1	aneuploid	H14.a
ACATGGTTCTTATCTG-1	diploid	H13.a		TGCCCATTCCCAGGTG-1	aneuploid	H14.a
ACCAGTAAGAAACCTA-1	diploid	H13.a		TGCCCTACACCCATGG-1	aneuploid	H14.a
ACCAGTAAGACGCAAC-1	aneuploid	H13.a		TGCCCTACATCATCCC-1	aneuploid	H14.a
ACCAGTAAGCACAGGT-1	diploid	H13.a		TGCCCTAGTGACTACT-1	aneuploid	H14.a
ACCAGTAAGCCATCGC-1	diploid	H13.a		TGCCCTATCATTCACT-1	diploid	H14.a
ACCAGTAAGCGTCAAG-1	diploid	H13.a		TGCGCAGGTCTCCATC-1	aneuploid	H14.a
ACCAGTAAGGTCGGAT-1	aneuploid	H13.a		TGCGCAGTCGTACGGC-1	aneuploid	H14.a
ACCAGTAAGTGAATTG-1	diploid	H13.a		TGCGGGTAGACGACGT-1	aneuploid	H14.a
ACCAGTAAGTGGACGT-1	aneuploid	H13.a		TGCGGGTAGGACAGCT-1	aneuploid	H14.a
ACCAGTAAGTTCGCAT-1	diploid	H13.a		TGCGTGGAGTGAACAT-1	diploid	H14.a
ACCAGTAAGTTGCAGG-1	diploid	H13.a		TGCGTGGCACACATGT-1	diploid	H14.a
ACCAGTACAAGCCATT-1	aneuploid	H13.a		TGCGTGGCACCAGATT-1	aneuploid	H14.a
ACCAGTACAATGACCT-1	diploid	H13.a		TGCGTGGGTATGAATG-1	aneuploid	H14.a
ACCAGTACACAACGCC-1	diploid	H13.a		TGCGTGGTCTTTAGTC-1	diploid	H14.a
ACCAGTACACACTGCG-1	aneuploid	H13.a		TGCTACCGTGCGGTAA-1	aneuploid	H14.a
ACCAGTACATCAGTAC-1	diploid	H13.a		TGCTACCTCCAAACTG-1	aneuploid	H14.a
ACCAGTACATGAGCGA-1	aneuploid	H13.a		TGCTACCTCTGCTGTC-1	aneuploid	H14.a
ACCAGTACATTCCTCG-1	aneuploid	H13.a		TGCTGCTGTAGCGATG-1	aneuploid	H14.a
ACCAGTAGTAGCGTAG-1	diploid	H13.a		TGGACGCCAGAGTGTG-1	aneuploid	H14.a
ACCAGTAGTGCGATAG-1	aneuploid	H13.a		TGGACGCTCCTTCAAT-1	diploid	H14.a
ACCAGTAGTGTTTGTG-1	diploid	H13.a		TGGACGCTCTTGCAAG-1	aneuploid	H14.a
ACCAGTAGTTCGTTGA-1	diploid	H13.a		TGGCCAGCATGCCACG-1	diploid	H14.a
ACCAGTAGTTGGGACA-1	diploid	H13.a		TGGCGCAAGAGTACCG-1	aneuploid	H14.a
ACCAGTATCCCATTTA-1	aneuploid	H13.a		TGGCGCACACTCGACG-1	diploid	H14.a
ACCAGTATCTAGCACA-1	diploid	H13.a		TGGCGCATCCACTCCA-1	aneuploid	H14.a
ACCAGTATCTCACATT-1	diploid	H13.a		TGGCTGGAGCGATATA-1	aneuploid	H14.a
ACCAGTATCTCCGGTT-1	diploid	H13.a		TGGCTGGAGTGCCAGA-1	aneuploid	H14.a
ACCCACTAGACAGAGA-1	diploid	H13.a		TGGCTGGAGTTTAGGA-1	aneuploid	H14.a
ACCCACTAGAGCTGCA-1	diploid	H13.a		TGGCTGGGTCTACCTC-1	aneuploid	H14.a
ACCCACTAGAGTCTGG-1	diploid	H13.a		TGGGAAGTCACGACTA-1	diploid	H14.a
ACCCACTAGATCCCGC-1	aneuploid	H13.a		TGGGCGTAGCGGATCA-1	aneuploid	H14.a
ACCCACTAGATCGATA-1	aneuploid	H13.a		TGGGCGTCAAGCCGTC-1	aneuploid	H14.a
ACCCACTAGCAAATCA-1	diploid	H13.a		TGGGCGTGTGAGGGAG-1	aneuploid	H14.a
ACCCACTAGCAGGCTA-1	aneuploid	H13.a		TGGGCGTGTTGAGGTG-1	aneuploid	H14.a
ACCCACTAGCGTCTAT-1	diploid	H13.a		TGGTTAGGTTACCGAT-1	diploid	H14.a
ACCCACTAGTAGGTGC-1	diploid	H13.a		TGGTTCCCACGGCCAT-1	aneuploid	H14.a
ACCCACTCAAGGTGTG-1	diploid	H13.a		TGGTTCCGTACGCTGC-1	aneuploid	H14.a
ACCCACTCAATGGAGC-1	aneuploid	H13.a		TGGTTCCTCTACTATC-1	aneuploid	H14.a
ACCCACTCACACAGAG-1	diploid	H13.a		TGTATTCGTTGAACTC-1	diploid	H14.a
ACCCACTCACCTCGGA-1	diploid	H13.a		TGTCCCATCTCTTGAT-1	aneuploid	H14.a
ACCCACTCAGGAACGT-1	diploid	H13.a		TGTGGTAAGTCTCAAC-1	aneuploid	H14.a
ACCCACTCAGGGTTAG-1	diploid	H13.a		TGTGGTATCATTTGGG-1	aneuploid	H14.a
ACCCACTCATGGTCTA-1	diploid	H13.a		TGTGGTATCTCCAACC-1	aneuploid	H14.a
ACCCACTGTACCAGTT-1	aneuploid	H13.a		TGTGGTATCTGGCGAC-1	aneuploid	H14.a
ACCCACTGTGGCAAAC-1	diploid	H13.a		TGTTCCGAGACAGAGA-1	aneuploid	H14.a
ACCCACTGTTGCGTTA-1	aneuploid	H13.a		TGTTCCGCACTACAGT-1	aneuploid	H14.a
ACCCACTTCACTATTC-1	diploid	H13.a		TTAACTCGTCACTTCC-1	diploid	H14.a
ACCCACTTCAGCAACT-1	diploid	H13.a		TTAGGACCACAGCCCA-1	aneuploid	H14.a
ACCCACTTCCCTCAGT-1	diploid	H13.a		TTAGGACCACCTCGGA-1	aneuploid	H14.a
ACCCACTTCCGAAGAG-1	diploid	H13.a		TTAGGACTCGCCCTTA-1	aneuploid	H14.a
ACCCACTTCCGTACAA-1	diploid	H13.a		TTAGTTCGTGCAACTT-1	aneuploid	H14.a
ACCCACTTCCTAGAAC-1	diploid	H13.a		TTAGTTCTCTTGTACT-1	aneuploid	H14.a
ACCCACTTCCTGTACC-1	diploid	H13.a		TTATGCTGTCTTGCGG-1	diploid	H14.a
ACCCACTTCGCCAGCA-1	aneuploid	H13.a		TTATGCTGTGGCAAAC-1	aneuploid	H14.a
ACCGTAAAGATAGGAG-1	aneuploid	H13.a		TTATGCTTCACATGCA-1	aneuploid	H14.a
ACCGTAAAGCAGGTCA-1	aneuploid	H13.a		TTATGCTTCTCTAGGA-1	aneuploid	H14.a
ACCGTAAAGCCCAGCT-1	aneuploid	H13.a		TTCCCAGTCTGGTGTA-1	aneuploid	H14.a
ACCGTAAAGCGCTCCA-1	aneuploid	H13.a		TTCGAAGAGAAGGTTT-1	aneuploid	H14.a
ACCGTAAAGCTAGGCA-1	diploid	H13.a		TTCGAAGGTGGCTCCA-1	diploid	H14.a
ACCGTAAAGTGGTCCC-1	diploid	H13.a		TTCGGTCAGAGTCGGT-1	aneuploid	H14.a
ACCGTAACAAACCCAT-1	diploid	H13.a		TTCTACAAGGTACTCT-1	aneuploid	H14.a
ACCGTAACAAACTGTC-1	aneuploid	H13.a		TTCTACAAGTCAAGGC-1	aneuploid	H14.a
ACCGTAACAAGCTGGA-1	aneuploid	H13.a		TTCTACACACATGGGA-1	aneuploid	H14.a
ACCGTAACAATGAAAC-1	aneuploid	H13.a		TTCTACACACGCCAGT-1	aneuploid	H14.a
ACCGTAACACTTACGA-1	aneuploid	H13.a		TTCTACACAGCATGAG-1	diploid	H14.a
ACCGTAACATAAGACA-1	aneuploid	H13.a		TTCTCCTCAGGGATTG-1	aneuploid	H14.a
ACCGTAAGTACAAGTA-1	diploid	H13.a		TTCTCCTGTACCTACA-1	aneuploid	H14.a
ACCGTAAGTACATCCA-1	diploid	H13.a		TTCTCCTGTCAGTGGA-1	aneuploid	H14.a
ACCGTAAGTACTCGCG-1	diploid	H13.a		TTCTCCTTCATTCACT-1	aneuploid	H14.a
ACCGTAAGTACTTGAC-1	aneuploid	H13.a		TTCTTAGGTGGCTCCA-1	aneuploid	H14.a
ACCGTAAGTAGCGCAA-1	diploid	H13.a		TTCTTAGTCCAAAGTC-1	diploid	H14.a
ACCGTAAGTCTCAACA-1	diploid	H13.a		TTGAACGGTAAATACG-1	diploid	H14.a
ACCGTAAGTCTCATCC-1	diploid	H13.a		TTGAACGTCTGCGGCA-1	aneuploid	H14.a
ACCGTAAGTGACCAAG-1	diploid	H13.a		TTGACTTCAATCGAAA-1	aneuploid	H14.a
ACCGTAAGTGATGCCC-1	aneuploid	H13.a		TTGACTTTCGCCCTTA-1	diploid	H14.a
ACCGTAAGTGGAAAGA-1	diploid	H13.a		TTGCCGTAGACAAGCC-1	diploid	H14.a
ACCGTAAGTGTGAAAT-1	diploid	H13.a		TTGCCGTAGCTGTTCA-1	diploid	H14.a
ACCGTAAGTTAAAGTG-1	aneuploid	H13.a		TTGCCGTAGTGTCCAT-1	aneuploid	H14.a
ACCGTAATCAACACCA-1	aneuploid	H13.a		TTGCCGTGTCAAGCGA-1	aneuploid	H14.a
ACCGTAATCAGGTTCA-1	diploid	H13.a		TTGCCGTGTCCAGTGC-1	aneuploid	H14.a
ACCGTAATCGCCGTGA-1	diploid	H13.a		TTGCCGTGTGATAAAC-1	aneuploid	H14.a
ACCGTAATCGTCACGG-1	diploid	H13.a		TTGCGTCCATCACAAC-1	aneuploid	H14.a
ACCGTAATCGTTTATC-1	diploid	H13.a		TTGGAACAGCTAAACA-1	aneuploid	H14.a
ACCGTAATCTAACTCT-1	diploid	H13.a		TTGGAACCACTATCTT-1	aneuploid	H14.a
ACCGTAATCTCTTGAT-1	diploid	H13.a		TTGGCAAAGCACACAG-1	aneuploid	H14.a
ACCGTAATCTTCCTTC-1	diploid	H13.a		TTGTAGGCACCTCGGA-1	diploid	H14.a
ACCTTTAAGCAATATG-1	diploid	H13.a		TTTACTGGTCATGCAT-1	aneuploid	H14.a
ACCTTTAAGCGTGAAC-1	diploid	H13.a		TTTACTGGTGCTCTTC-1	aneuploid	H14.a
ACCTTTAAGGTCGGAT-1	diploid	H13.a		TTTATGCGTAGAGCTG-1	aneuploid	H14.a
ACCTTTAAGTCGTTTG-1	diploid	H13.a		TTTATGCGTATTCTCT-1	aneuploid	H14.a
ACCTTTACAAGAGTCG-1	diploid	H13.a		TTTCCTCAGCTGATAA-1	aneuploid	H14.a
ACCTTTACACGACGAA-1	diploid	H13.a		TTTCCTCGTTGTGGAG-1	diploid	H14.a
ACCTTTACAGATGGGT-1	diploid	H13.a		TTTCCTCTCGTGGTCG-1	diploid	H14.a
ACCTTTACAGCGTCCA-1	diploid	H13.a		TTTCCTCTCTCAAACG-1	aneuploid	H14.a
ACCTTTACATGCAACT-1	diploid	H13.a		TTTGCGCTCTCAACTT-1	aneuploid	H14.a
ACCTTTAGTAGCGTGA-1	diploid	H13.a		TTTGGTTAGACAGGCT-1	aneuploid	H14.a
ACCTTTAGTAGGACAC-1	aneuploid	H13.a		AAACCTGAGGGCTTGA-1	diploid	H14.b
ACCTTTAGTATTACCG-1	diploid	H13.a		AAACCTGTCATGCATG-1	diploid	H14.b
ACCTTTAGTGCCTGGT-1	diploid	H13.a		AAACGGGCATGACGGA-1	aneuploid	H14.b
ACCTTTAGTTCAGCGC-1	aneuploid	H13.a		AAACGGGTCTTATCTG-1	diploid	H14.b
ACCTTTAGTTCCCTTG-1	aneuploid	H13.a		AAAGATGAGACTTGAA-1	aneuploid	H14.b
ACCTTTAGTTGAGTTC-1	diploid	H13.a		AAAGATGCATCCTAGA-1	diploid	H14.b
ACCTTTATCATGTAGC-1	diploid	H13.a		AAAGATGCATCTGGTA-1	aneuploid	H14.b
ACCTTTATCCAATGGT-1	diploid	H13.a		AAAGATGTCATTCACT-1	aneuploid	H14.b
ACCTTTATCCGTCATC-1	diploid	H13.a		AAAGATGTCTAGCACA-1	aneuploid	H14.b
ACCTTTATCGTTTGCC-1	diploid	H13.a		AAAGCAACAACTGCGC-1	diploid	H14.b
ACCTTTATCTCGATGA-1	diploid	H13.a		AAAGCAACAAGGTTCT-1	aneuploid	H14.b
ACGAGCCAGACCACGA-1	diploid	H13.a		AAAGCAACAGGCAGTA-1	diploid	H14.b
ACGAGCCAGACGCACA-1	diploid	H13.a		AAAGTAGCATTGCGGC-1	aneuploid	H14.b
ACGAGCCAGCACCGTC-1	diploid	H13.a		AAAGTAGGTGCTCTTC-1	diploid	H14.b
ACGAGCCAGGTAGCCA-1	diploid	H13.a		AAAGTAGTCTGCTGCT-1	aneuploid	H14.b
ACGAGCCAGTAGGCCA-1	aneuploid	H13.a		AAAGTAGTCTTGTCAT-1	aneuploid	H14.b
ACGAGCCAGTGTACGG-1	aneuploid	H13.a		AAATGCCAGATCCCAT-1	diploid	H14.b
ACGAGCCCAGGCGATA-1	aneuploid	H13.a		AAATGCCTCTTGTTTG-1	aneuploid	H14.b
ACGAGCCCATACGCTA-1	diploid	H13.a		AACACGTAGTGTCCCG-1	diploid	H14.b
ACGAGCCCATGGATGG-1	diploid	H13.a		AACACGTCAGCCAGAA-1	aneuploid	H14.b
ACGAGCCCATTCTTAC-1	diploid	H13.a		AACACGTGTGTGCCTG-1	aneuploid	H14.b
ACGAGCCGTAGCGATG-1	aneuploid	H13.a		AACACGTGTGTTGAGG-1	aneuploid	H14.b
ACGAGCCGTGAGGCTA-1	diploid	H13.a		AACCATGAGTCCATAC-1	diploid	H14.b
ACGAGCCGTGAGGGTT-1	diploid	H13.a		AACCATGCAACAACCT-1	diploid	H14.b
ACGAGCCGTGTAAGTA-1	diploid	H13.a		AACCATGCATGCGCAC-1	diploid	H14.b
ACGAGCCGTTCCACAA-1	diploid	H13.a		AACCGCGAGACTAAGT-1	diploid	H14.b
ACGAGCCGTTCCCGAG-1	diploid	H13.a		AACCGCGAGTGGAGTC-1	diploid	H14.b
ACGAGCCTCACCCTCA-1	diploid	H13.a		AACCGCGCACCGAATT-1	aneuploid	H14.b
ACGAGCCTCACGCATA-1	diploid	H13.a		AACCGCGCAGGAATCG-1	aneuploid	H14.b
ACGAGCCTCCCAAGTA-1	diploid	H13.a		AACTCAGCACCCAGTG-1	diploid	H14.b
ACGAGCCTCCTGTAGA-1	diploid	H13.a		AACTCCCAGAAGGACA-1	aneuploid	H14.b
ACGAGCCTCTACGAGT-1	diploid	H13.a		AACTCCCCACCGGAAA-1	aneuploid	H14.b
ACGAGCCTCTGAAAGA-1	diploid	H13.a		AACTCCCCACCTGGTG-1	diploid	H14.b
ACGAGCCTCTGCGACG-1	diploid	H13.a		AACTCCCGTCACTTCC-1	diploid	H14.b
ACGAGGAAGCGTGTCC-1	diploid	H13.a		AACTCTTCACCTTGTC-1	diploid	H14.b
ACGAGGAAGGGTATCG-1	diploid	H13.a		AACTCTTTCCACTCCA-1	aneuploid	H14.b
ACGAGGAAGGGTGTGT-1	diploid	H13.a		AACTGGTAGCTGTCTA-1	diploid	H14.b
ACGAGGAAGGGTTTCT-1	diploid	H13.a		AACTTTCAGATATGCA-1	diploid	H14.b
ACGAGGACAAAGTCAA-1	diploid	H13.a		AAGACCTAGGGAACGG-1	diploid	H14.b
ACGAGGACAATCGAAA-1	diploid	H13.a		AAGACCTCATATGAGA-1	aneuploid	H14.b
ACGAGGACACCGATAT-1	aneuploid	H13.a		AAGACCTGTGGTGTAG-1	diploid	H14.b
ACGAGGACACTTGGAT-1	aneuploid	H13.a		AAGCCGCCACATGGGA-1	aneuploid	H14.b
ACGAGGACAGAGCCAA-1	diploid	H13.a		AAGCCGCCACGCCAGT-1	aneuploid	H14.b
ACGAGGACAGCTGCTG-1	aneuploid	H13.a		AAGCCGCCAGTCCTTC-1	diploid	H14.b
ACGAGGACAGCTTAAC-1	diploid	H13.a		AAGCCGCGTCTAGTGT-1	diploid	H14.b
ACGAGGACATGCCACG-1	diploid	H13.a		AAGCCGCGTTCCTCCA-1	diploid	H14.b
ACGAGGAGTACAAGTA-1	aneuploid	H13.a		AAGCCGCTCAGTTCGA-1	aneuploid	H14.b
ACGAGGAGTAGCGATG-1	diploid	H13.a		AAGCCGCTCCCTTGCA-1	aneuploid	H14.b
ACGAGGAGTCAGTGGA-1	diploid	H13.a		AAGCCGCTCCTACAGA-1	diploid	H14.b
ACGAGGAGTCATATCG-1	aneuploid	H13.a		AAGCCGCTCGCAGGCT-1	aneuploid	H14.b
ACGAGGAGTGCACTTA-1	diploid	H13.a		AAGCCGCTCGCCAAAT-1	diploid	H14.b
ACGAGGAGTGCTAGCC-1	diploid	H13.a		AAGGAGCCATGACGGA-1	diploid	H14.b
ACGAGGAGTGTGCCTG-1	diploid	H13.a		AAGGCAGAGGAGCGAG-1	diploid	H14.b
ACGAGGATCACATGCA-1	diploid	H13.a		AAGGCAGAGTGGGTTG-1	aneuploid	H14.b
ACGAGGATCATAACCG-1	diploid	H13.a		AAGGCAGTCATCTGCC-1	diploid	H14.b
ACGAGGATCCAGAAGG-1	diploid	H13.a		AAGGCAGTCTTGTCAT-1	diploid	H14.b
ACGAGGATCGATAGAA-1	diploid	H13.a		AAGGTTCGTACATCCA-1	diploid	H14.b
ACGAGGATCGGAGCAA-1	aneuploid	H13.a		AAGGTTCGTTAAGTAG-1	aneuploid	H14.b
ACGAGGATCGTGGACC-1	diploid	H13.a		AAGGTTCGTTCTCATT-1	aneuploid	H14.b
ACGATACAGATACACA-1	diploid	H13.a		AAGGTTCTCCTGCAGG-1	aneuploid	H14.b
ACGATACAGCCAGAAC-1	diploid	H13.a		AAGTCTGAGCCACTAT-1	diploid	H14.b
ACGATACAGCTCAACT-1	aneuploid	H13.a		AAGTCTGAGCGATGAC-1	aneuploid	H14.b
ACGATACAGCTCTCGG-1	diploid	H13.a		AAGTCTGCACAACGCC-1	diploid	H14.b
ACGATACAGGAATTAC-1	diploid	H13.a		AAGTCTGCATTTGCTT-1	diploid	H14.b
ACGATACAGGCGCTCT-1	diploid	H13.a		AAGTCTGGTACAGTTC-1	diploid	H14.b
ACGATACAGGCTAGCA-1	diploid	H13.a		AAGTCTGGTACCAGTT-1	diploid	H14.b
ACGATACAGGGATACC-1	diploid	H13.a		AATCCAGAGGCTCTTA-1	aneuploid	H14.b
ACGATACAGGTGATTA-1	diploid	H13.a		AATCCAGCATGCATGT-1	diploid	H14.b
ACGATACAGTATCTCG-1	aneuploid	H13.a		AATCCAGGTTGTCTTT-1	diploid	H14.b
ACGATACAGTCTTGCA-1	diploid	H13.a		AATCCAGTCGGATGGA-1	diploid	H14.b
ACGATACAGTGTACGG-1	diploid	H13.a		AATCGGTAGCACAGGT-1	aneuploid	H14.b
ACGATACCAAACTGCT-1	diploid	H13.a		AATCGGTAGGACACCA-1	diploid	H14.b
ACGATACCAAGGACTG-1	diploid	H13.a		AATCGGTAGGAGTTGC-1	diploid	H14.b
ACGATACCAATGAATG-1	diploid	H13.a		AATCGGTGTACAGACG-1	diploid	H14.b
ACGATACCACCTGGTG-1	aneuploid	H13.a		AATCGGTGTAGCGTAG-1	diploid	H14.b
ACGATACCATATGAGA-1	diploid	H13.a		AATCGGTGTCGGATCC-1	diploid	H14.b
ACGATACCATCTATGG-1	diploid	H13.a		ACACCAAAGTGAACAT-1	aneuploid	H14.b
ACGATACGTAAGAGGA-1	diploid	H13.a		ACACCAATCTTGGGTA-1	diploid	H14.b
ACGATACGTACAGTTC-1	diploid	H13.a		ACACCCTAGGCGCTCT-1	diploid	H14.b
ACGATACGTACGCTGC-1	diploid	H13.a		ACACCCTGTAGAGGAA-1	diploid	H14.b
ACGATACGTAGCAAAT-1	aneuploid	H13.a		ACACCCTGTGAGTGAC-1	diploid	H14.b
ACGATACGTATCTGCA-1	diploid	H13.a		ACACCCTTCAGTTTGG-1	aneuploid	H14.b
ACGATACGTCCCTTGT-1	diploid	H13.a		ACACCGGAGATATGGT-1	diploid	H14.b
ACGATACGTGAGTATA-1	aneuploid	H13.a		ACACCGGAGTGGAGTC-1	diploid	H14.b
ACGATACGTGTGCGTC-1	diploid	H13.a		ACACTGAAGAAGGGTA-1	aneuploid	H14.b
ACGATACTCGCGTTTC-1	aneuploid	H13.a		ACACTGATCTGATTCT-1	aneuploid	H14.b
ACGATACTCTATGTGG-1	diploid	H13.a		ACAGCCGCAGAGTGTG-1	aneuploid	H14.b
ACGATACTCTTTACAC-1	diploid	H13.a		ACAGCCGCATGCCCGA-1	diploid	H14.b
ACGATGTAGCAGGCTA-1	diploid	H13.a		ACAGCCGGTAACGCGA-1	diploid	H14.b
ACGATGTAGTAGCGGT-1	diploid	H13.a		ACAGCCGGTTCTCATT-1	aneuploid	H14.b
ACGATGTAGTGAAGTT-1	diploid	H13.a		ACAGCTAAGCAGCCTC-1	diploid	H14.b
ACGATGTAGTGCTGCC-1	diploid	H13.a		ACAGCTAAGTACTTGC-1	aneuploid	H14.b
ACGATGTAGTGTTGAA-1	diploid	H13.a		ACAGCTAGTACAGCAG-1	diploid	H14.b
ACGATGTCAATCACAC-1	diploid	H13.a		ACAGCTAGTTGGGACA-1	aneuploid	H14.b
ACGATGTCAATTCCTT-1	diploid	H13.a		ACAGCTAGTTGGTGGA-1	diploid	H14.b
ACGATGTCACATGACT-1	aneuploid	H13.a		ACAGCTATCTTTAGGG-1	aneuploid	H14.b
ACGATGTCACATGGGA-1	aneuploid	H13.a		ACATACGCAAAGTGCG-1	diploid	H14.b
ACGATGTCACATGTGT-1	diploid	H13.a		ACATACGCAACACCCG-1	aneuploid	H14.b
ACGATGTCACCTATCC-1	diploid	H13.a		ACATACGCACCGAATT-1	diploid	H14.b
ACGATGTCAGATCTGT-1	diploid	H13.a		ACATACGGTCCGCTGA-1	diploid	H14.b
ACGATGTCAGGAACGT-1	diploid	H13.a		ACATACGGTCTCGTTC-1	diploid	H14.b
ACGATGTCAGGCTCAC-1	aneuploid	H13.a		ACATACGTCACATGCA-1	aneuploid	H14.b
ACGATGTCAGGGTATG-1	diploid	H13.a		ACATACGTCACGACTA-1	diploid	H14.b
ACGATGTCATCCCACT-1	diploid	H13.a		ACATACGTCGAGCCCA-1	diploid	H14.b
ACGATGTCATCCGTGG-1	diploid	H13.a		ACATCAGAGCCCGAAA-1	aneuploid	H14.b
ACGATGTCATTCTTAC-1	diploid	H13.a		ACATCAGAGTTGCAGG-1	aneuploid	H14.b
ACGATGTGTAAATGTG-1	aneuploid	H13.a		ACATCAGGTATAAACG-1	diploid	H14.b
ACGATGTGTTATTCTC-1	diploid	H13.a		ACATCAGGTGCACTTA-1	diploid	H14.b
ACGATGTTCACATAGC-1	diploid	H13.a		ACATGGTTCCTTCAAT-1	diploid	H14.b
ACGATGTTCAGTTAGC-1	diploid	H13.a		ACCAGTACAGTCCTTC-1	aneuploid	H14.b
ACGATGTTCAGTTGAC-1	aneuploid	H13.a		ACCCACTAGCTAACAA-1	aneuploid	H14.b
ACGATGTTCCGAAGAG-1	diploid	H13.a		ACCCACTAGTGGTAAT-1	aneuploid	H14.b
ACGATGTTCCTCTAGC-1	aneuploid	H13.a		ACCCACTTCAGCATGT-1	aneuploid	H14.b
ACGATGTTCCTGTAGA-1	diploid	H13.a		ACCGTAAAGTCGAGTG-1	diploid	H14.b
ACGATGTTCTCCAGGG-1	diploid	H13.a		ACCGTAAAGTGGTCCC-1	diploid	H14.b
ACGATGTTCTGACCTC-1	diploid	H13.a		ACCGTAACAAGCCGTC-1	aneuploid	H14.b
ACGATGTTCTTCGAGA-1	diploid	H13.a		ACCGTAACAAGGCTCC-1	diploid	H14.b
ACGCAGCAGCCTTGAT-1	diploid	H13.a		ACCGTAACAGACGCTC-1	aneuploid	H14.b
ACGCAGCAGGCTCATT-1	aneuploid	H13.a		ACCGTAATCACTCCTG-1	aneuploid	H14.b
ACGCAGCCAATCAGAA-1	diploid	H13.a		ACCGTAATCAGAAATG-1	diploid	H14.b
ACGCAGCCACCCAGTG-1	diploid	H13.a		ACCGTAATCGGTGTCG-1	aneuploid	H14.b
ACGCAGCCACCCTATC-1	diploid	H13.a		ACCGTAATCTCCCTGA-1	aneuploid	H14.b
ACGCAGCCAGATGGCA-1	diploid	H13.a		ACCTTTACACGACGAA-1	aneuploid	H14.b
ACGCAGCCATGGTAGG-1	diploid	H13.a		ACCTTTAGTCTCCATC-1	aneuploid	H14.b
ACGCAGCCATTCACTT-1	aneuploid	H13.a		ACCTTTAGTTCCGTCT-1	diploid	H14.b
ACGCAGCGTCCAGTGC-1	diploid	H13.a		ACGAGCCAGATCCTGT-1	aneuploid	H14.b
ACGCAGCGTCCTGCTT-1	aneuploid	H13.a		ACGAGCCTCTTCCTTC-1	diploid	H14.b
ACGCAGCGTGAGGGAG-1	diploid	H13.a		ACGAGGAAGCCAGAAC-1	aneuploid	H14.b
ACGCAGCGTGGTCCGT-1	diploid	H13.a		ACGAGGACACAACTGT-1	aneuploid	H14.b
ACGCAGCTCAACCATG-1	diploid	H13.a		ACGAGGATCACATGCA-1	aneuploid	H14.b
ACGCAGCTCAACGAAA-1	aneuploid	H13.a		ACGAGGATCTGCAAGT-1	diploid	H14.b
ACGCAGCTCACGATGT-1	aneuploid	H13.a		ACGATACAGATGTCGG-1	aneuploid	H14.b
ACGCAGCTCACTTATC-1	diploid	H13.a		ACGATACAGCAGATCG-1	diploid	H14.b
ACGCAGCTCAGTTAGC-1	diploid	H13.a		ACGATACCAATGGAAT-1	diploid	H14.b
ACGCAGCTCATCACCC-1	aneuploid	H13.a		ACGATACCAGGTCTCG-1	aneuploid	H14.b
ACGCAGCTCCACGACG-1	diploid	H13.a		ACGATACGTCTCTTAT-1	aneuploid	H14.b
ACGCAGCTCCGCAGTG-1	diploid	H13.a		ACGATGTCACCGTTGG-1	aneuploid	H14.b
ACGCAGCTCGAACTGT-1	diploid	H13.a		ACGATGTGTTCCCTTG-1	diploid	H14.b
ACGCAGCTCGCCCTTA-1	diploid	H13.a		ACGCAGCTCTCGATGA-1	aneuploid	H14.b
ACGCAGCTCGTCACGG-1	diploid	H13.a		ACGCCAGCATTCTTAC-1	aneuploid	H14.b
ACGCAGCTCGTCCGTT-1	aneuploid	H13.a		ACGCCAGTCTGGGCCA-1	diploid	H14.b
ACGCAGCTCTCTGCTG-1	aneuploid	H13.a		ACGCCAGTCTTAGAGC-1	diploid	H14.b
ACGCAGCTCTGATACG-1	diploid	H13.a		ACGCCGAAGCCGTCGT-1	aneuploid	H14.b
ACGCCAGAGCGTAATA-1	diploid	H13.a		ACGCCGAAGCTCAACT-1	diploid	H14.b
ACGCCAGAGTAGATGT-1	diploid	H13.a		ACGCCGAAGTACGTAA-1	diploid	H14.b
ACGCCAGAGTTAACGA-1	diploid	H13.a		ACGCCGACACAGAGGT-1	aneuploid	H14.b
ACGCCAGCAAAGAATC-1	aneuploid	H13.a		ACGCCGAGTCCAGTGC-1	diploid	H14.b
ACGCCAGCAAGCCGCT-1	aneuploid	H13.a		ACGGAGAAGCCCTAAT-1	aneuploid	H14.b
ACGCCAGCAAGTCATC-1	diploid	H13.a		ACGGAGAAGTGACTCT-1	diploid	H14.b
ACGCCAGCACACTGCG-1	diploid	H13.a		ACGGAGACAAGAAAGG-1	aneuploid	H14.b
ACGCCAGCACAGCCCA-1	diploid	H13.a		ACGGAGATCAAAGACA-1	aneuploid	H14.b
ACGCCAGCACGTAAGG-1	diploid	H13.a		ACGGCCAAGACTTGAA-1	diploid	H14.b
ACGCCAGCAGTAAGAT-1	diploid	H13.a		ACGGCCACAATAACGA-1	diploid	H14.b
ACGCCAGCATAAGACA-1	diploid	H13.a		ACGGCCATCCTTGACC-1	aneuploid	H14.b
ACGCCAGCATAGACTC-1	diploid	H13.a		ACGGCCATCTCTGTCG-1	aneuploid	H14.b
ACGCCAGCATAGGATA-1	diploid	H13.a		ACGGGCTAGAGCTGCA-1	diploid	H14.b
ACGCCAGCATCCGCGA-1	diploid	H13.a		ACGGGCTCAGCCAGAA-1	aneuploid	H14.b
ACGCCAGCATGGATGG-1	diploid	H13.a		ACGGGCTCATGTCGAT-1	diploid	H14.b
ACGCCAGCATGTTCCC-1	diploid	H13.a		ACGGGCTTCAAAGACA-1	aneuploid	H14.b
ACGCCAGGTACAGACG-1	diploid	H13.a		ACGGGTCCATGTAGTC-1	diploid	H14.b
ACGCCAGGTACATGTC-1	diploid	H13.a		ACGGGTCCATTACCTT-1	diploid	H14.b
ACGCCAGGTAGCACGA-1	aneuploid	H13.a		ACGGGTCGTCCGAATT-1	diploid	H14.b
ACGCCAGGTCCAGTTA-1	aneuploid	H13.a		ACGGGTCTCCGGCACA-1	diploid	H14.b
ACGCCAGGTCGCGAAA-1	diploid	H13.a		ACGGGTCTCTCCTATA-1	diploid	H14.b
ACGCCAGGTGATAAGT-1	diploid	H13.a		ACGTCAAAGGTGATAT-1	aneuploid	H14.b
ACGCCAGGTTATGCGT-1	diploid	H13.a		ACGTCAACAGTTCATG-1	diploid	H14.b
ACGCCAGGTTGGTTTG-1	diploid	H13.a		ACGTCAACATCCGTGG-1	diploid	H14.b
ACGCCAGGTTGTTTGG-1	diploid	H13.a		ACGTCAAGTACTTGAC-1	aneuploid	H14.b
ACGCCAGTCACGCATA-1	diploid	H13.a		ACGTCAATCCGTACAA-1	diploid	H14.b
ACGCCAGTCAGGTTCA-1	diploid	H13.a		ACTATCTGTAAAGGAG-1	diploid	H14.b
ACGCCAGTCTCTGAGA-1	aneuploid	H13.a		ACTATCTGTGACGGTA-1	aneuploid	H14.b
ACGCCAGTCTGAGTGT-1	diploid	H13.a		ACTATCTTCCCTAACC-1	diploid	H14.b
ACGCCGAAGAAACGAG-1	diploid	H13.a		ACTGAACAGGGTTTCT-1	diploid	H14.b
ACGCCGAAGATAGTCA-1	aneuploid	H13.a		ACTGAACCACACATGT-1	aneuploid	H14.b
ACGCCGAAGCAGATCG-1	aneuploid	H13.a		ACTGAACCACGGTTTA-1	diploid	H14.b
ACGCCGAAGCCCAACC-1	aneuploid	H13.a		ACTGAACCAGCCAATT-1	aneuploid	H14.b
ACGCCGAAGGCTATCT-1	aneuploid	H13.a		ACTGAACGTTGCGCAC-1	aneuploid	H14.b
ACGCCGAAGGTGCTAG-1	diploid	H13.a		ACTGAACTCTTAACCT-1	aneuploid	H14.b
ACGCCGAAGTGACTCT-1	aneuploid	H13.a		ACTGAGTAGCTTCGCG-1	diploid	H14.b
ACGCCGAAGTGGCACA-1	diploid	H13.a		ACTGAGTGTCAGTGGA-1	diploid	H14.b
ACGCCGACACTCGACG-1	diploid	H13.a		ACTGAGTTCCTCATTA-1	diploid	H14.b
ACGCCGACAGCTCGCA-1	diploid	H13.a		ACTGAGTTCGGCATCG-1	aneuploid	H14.b
ACGCCGACAGGAACGT-1	diploid	H13.a		ACTGATGAGCTGATAA-1	diploid	H14.b
ACGCCGACAGGGATTG-1	diploid	H13.a		ACTGCTCGTTGGAGGT-1	diploid	H14.b
ACGCCGACATAGAAAC-1	diploid	H13.a		ACTGCTCTCCACTGGG-1	diploid	H14.b
ACGCCGACATCTCGCT-1	diploid	H13.a		ACTGTCCAGGCAAAGA-1	diploid	H14.b
ACGCCGACATGCAATC-1	diploid	H13.a		ACTGTCCCAAACCCAT-1	aneuploid	H14.b
ACGCCGAGTATAATGG-1	aneuploid	H13.a		ACTGTCCGTCCTCTTG-1	diploid	H14.b
ACGCCGAGTATATCCG-1	diploid	H13.a		ACTGTCCGTTAAGATG-1	aneuploid	H14.b
ACGCCGAGTCGGGTCT-1	diploid	H13.a		ACTTACTGTACATCCA-1	diploid	H14.b
ACGCCGAGTTCGGGCT-1	diploid	H13.a		ACTTACTGTTCCGGCA-1	diploid	H14.b
ACGCCGAGTTGGTTTG-1	aneuploid	H13.a		ACTTGTTAGAGAACAG-1	aneuploid	H14.b
ACGCCGATCACTCCTG-1	diploid	H13.a		ACTTGTTGTTTGTGTG-1	diploid	H14.b
ACGCCGATCAGCTCTC-1	diploid	H13.a		ACTTTCAGTTGGACCC-1	aneuploid	H14.b
ACGCCGATCAGCTTAG-1	aneuploid	H13.a		ACTTTCAGTTTGGCGC-1	aneuploid	H14.b
ACGCCGATCCTGCTTG-1	aneuploid	H13.a		ACTTTCATCCGTAGTA-1	diploid	H14.b
ACGCCGATCGAGGTAG-1	diploid	H13.a		AGAATAGAGAGGGATA-1	aneuploid	H14.b
ACGCCGATCGTAGGAG-1	diploid	H13.a		AGAATAGAGTATCTCG-1	diploid	H14.b
ACGGAGAAGAAACCGC-1	aneuploid	H13.a		AGAATAGCACCTATCC-1	diploid	H14.b
ACGGAGAAGAACTCGG-1	diploid	H13.a		AGAATAGCACGGTGTC-1	diploid	H14.b
ACGGAGAAGCCAACAG-1	diploid	H13.a		AGAATAGGTAAGAGAG-1	aneuploid	H14.b
ACGGAGAAGGCGATAC-1	aneuploid	H13.a		AGAATAGGTCATCCCT-1	aneuploid	H14.b
ACGGAGAAGGCTACGA-1	diploid	H13.a		AGAATAGTCCCTAACC-1	aneuploid	H14.b
ACGGAGAAGGTGTTAA-1	diploid	H13.a		AGAATAGTCGTTACAG-1	diploid	H14.b
ACGGAGACAAGGACTG-1	diploid	H13.a		AGACGTTAGCCATCGC-1	aneuploid	H14.b
ACGGAGACACATGTGT-1	diploid	H13.a		AGACGTTCATCAGTAC-1	diploid	H14.b
ACGGAGACACGCTTTC-1	diploid	H13.a		AGACGTTGTAAGTGGC-1	aneuploid	H14.b
ACGGAGACACGGTAGA-1	diploid	H13.a		AGAGCGACAACTGCTA-1	aneuploid	H14.b
ACGGAGACAGACGCAA-1	diploid	H13.a		AGAGCGACACCGGAAA-1	diploid	H14.b
ACGGAGACAGCCTTGG-1	diploid	H13.a		AGAGCTTGTTGCGTTA-1	diploid	H14.b
ACGGAGACAGCTTCGG-1	diploid	H13.a		AGAGTGGAGAGCTATA-1	diploid	H14.b
ACGGAGACATGTCTCC-1	aneuploid	H13.a		AGAGTGGCATTCTCAT-1	aneuploid	H14.b
ACGGAGAGTGCATCTA-1	aneuploid	H13.a		AGAGTGGTCGGTGTCG-1	aneuploid	H14.b
ACGGAGAGTTCGTTGA-1	aneuploid	H13.a		AGATCTGGTAAGGATT-1	aneuploid	H14.b
ACGGAGAGTTCTCATT-1	diploid	H13.a		AGATCTGTCTGGCGTG-1	diploid	H14.b
ACGGAGAGTTGCGTTA-1	aneuploid	H13.a		AGATTGCAGATATGCA-1	aneuploid	H14.b
ACGGAGAGTTGTTTGG-1	diploid	H13.a		AGATTGCCAAGGTTTC-1	diploid	H14.b
ACGGAGATCAAGATCC-1	diploid	H13.a		AGATTGCTCAGCTGGC-1	aneuploid	H14.b
ACGGAGATCCACTCCA-1	aneuploid	H13.a		AGCAGCCAGCCTATGT-1	diploid	H14.b
ACGGAGATCCCACTTG-1	diploid	H13.a		AGCAGCCAGCTGCAAG-1	diploid	H14.b
ACGGAGATCCGGGTGT-1	aneuploid	H13.a		AGCAGCCCAGGACCCT-1	diploid	H14.b
ACGGAGATCGCAAACT-1	diploid	H13.a		AGCAGCCGTAGGCATG-1	aneuploid	H14.b
ACGGAGATCGTGTAGT-1	diploid	H13.a		AGCAGCCTCCCTTGCA-1	diploid	H14.b
ACGGAGATCTGTCTAT-1	diploid	H13.a		AGCATACAGTAGCCGA-1	aneuploid	H14.b
ACGGCCAAGATCCCGC-1	diploid	H13.a		AGCATACCACTCGACG-1	diploid	H14.b
ACGGCCAAGCCGTCGT-1	diploid	H13.a		AGCATACCAGACGTAG-1	aneuploid	H14.b
ACGGCCAAGCCTCGTG-1	diploid	H13.a		AGCATACGTCTAGTGT-1	diploid	H14.b
ACGGCCAAGGCTCATT-1	diploid	H13.a		AGCATACTCGTGGTCG-1	diploid	H14.b
ACGGCCAAGGGTCGAT-1	diploid	H13.a		AGCCTAAAGTGAACGC-1	diploid	H14.b
ACGGCCAAGTGAACAT-1	diploid	H13.a		AGCGTATAGAGCTGGT-1	diploid	H14.b
ACGGCCAAGTGAATTG-1	aneuploid	H13.a		AGCGTCGCAGCTGTAT-1	diploid	H14.b
ACGGCCAAGTGTCCAT-1	diploid	H13.a		AGCTCCTCATGCAACT-1	diploid	H14.b
ACGGCCACACAGGAGT-1	diploid	H13.a		AGCTCCTGTCACCCAG-1	diploid	H14.b
ACGGCCACACGTGAGA-1	diploid	H13.a		AGCTCTCCAAGTTAAG-1	aneuploid	H14.b
ACGGCCACACTTCTGC-1	diploid	H13.a		AGCTCTCTCCATTCTA-1	diploid	H14.b
ACGGCCACAGTATAAG-1	diploid	H13.a		AGCTTGAAGAGTGACC-1	diploid	H14.b
ACGGCCACATAGAAAC-1	diploid	H13.a		AGCTTGAAGATCTGAA-1	aneuploid	H14.b
ACGGCCAGTCAACATC-1	diploid	H13.a		AGCTTGACAAGGTTTC-1	diploid	H14.b
ACGGCCAGTGACGGTA-1	diploid	H13.a		AGCTTGATCTATGTGG-1	diploid	H14.b
ACGGCCAGTGATGCCC-1	diploid	H13.a		AGGCCACAGGCTCTTA-1	diploid	H14.b
ACGGCCAGTGCACTTA-1	diploid	H13.a		AGGCCACAGTGAACAT-1	diploid	H14.b
ACGGCCAGTTACAGAA-1	diploid	H13.a		AGGCCACAGTGTTGAA-1	diploid	H14.b
ACGGCCAGTTCAGGCC-1	diploid	H13.a		AGGCCACTCTTGTATC-1	aneuploid	H14.b
ACGGCCAGTTCGCTAA-1	diploid	H13.a		AGGCCGTCAAACAACA-1	diploid	H14.b
ACGGCCAGTTGCGTTA-1	aneuploid	H13.a		AGGCCGTCAGTTCATG-1	aneuploid	H14.b
ACGGCCATCACTATTC-1	diploid	H13.a		AGGCCGTTCTTTAGGG-1	diploid	H14.b
ACGGCCATCCGTAGGC-1	aneuploid	H13.a		AGGGAGTAGTTTCCTT-1	diploid	H14.b
ACGGCCATCGGAGCAA-1	diploid	H13.a		AGGGAGTCACGGCCAT-1	diploid	H14.b
ACGGCCATCTACGAGT-1	aneuploid	H13.a		AGGGAGTCACGGTTTA-1	diploid	H14.b
ACGGCCATCTATCCCG-1	diploid	H13.a		AGGGAGTGTAGCGTAG-1	diploid	H14.b
ACGGGCTAGCCCAGCT-1	diploid	H13.a		AGGGAGTTCACTGGGC-1	aneuploid	H14.b
ACGGGCTAGCGAAGGG-1	aneuploid	H13.a		AGGGATGAGAAGGTTT-1	diploid	H14.b
ACGGGCTAGCGAGAAA-1	aneuploid	H13.a		AGGGATGAGACCGGAT-1	aneuploid	H14.b
ACGGGCTAGCGGATCA-1	diploid	H13.a		AGGGATGCAACACCTA-1	aneuploid	H14.b
ACGGGCTAGCGTCTAT-1	aneuploid	H13.a		AGGGATGCAGGGTACA-1	diploid	H14.b
ACGGGCTAGCTTATCG-1	aneuploid	H13.a		AGGGATGCATGAAGTA-1	diploid	H14.b
ACGGGCTAGCTTCGCG-1	diploid	H13.a		AGGGATGGTTCGGGCT-1	aneuploid	H14.b
ACGGGCTAGGCTACGA-1	diploid	H13.a		AGGGATGTCGGACAAG-1	aneuploid	H14.b
ACGGGCTCACGAGAGT-1	diploid	H13.a		AGGGTGACATGACGGA-1	diploid	H14.b
ACGGGCTCATAGACTC-1	aneuploid	H13.a		AGGTCATAGTTGCAGG-1	diploid	H14.b
ACGGGCTCATCGGAAG-1	diploid	H13.a		AGGTCATGTAACGTTC-1	diploid	H14.b
ACGGGCTCATTATCTC-1	diploid	H13.a		AGGTCATTCACATAGC-1	aneuploid	H14.b
ACGGGCTGTAAACGCG-1	aneuploid	H13.a		AGGTCCGCAAGTCTAC-1	aneuploid	H14.b
ACGGGCTGTAGCTTGT-1	diploid	H13.a		AGGTCCGCACAACGTT-1	diploid	H14.b
ACGGGCTGTCTAGGTT-1	diploid	H13.a		AGGTCCGGTAGCTAAA-1	aneuploid	H14.b
ACGGGCTGTCTGATTG-1	diploid	H13.a		AGGTCCGGTTCCGGCA-1	diploid	H14.b
ACGGGCTGTGACTCAT-1	diploid	H13.a		AGTAGTCAGATGCGAC-1	diploid	H14.b
ACGGGCTGTTCGGGCT-1	diploid	H13.a		AGTAGTCCAGATGGCA-1	diploid	H14.b
ACGGGCTTCAATCTCT-1	aneuploid	H13.a		AGTCTTTAGAGTAAGG-1	diploid	H14.b
ACGGGCTTCACCCTCA-1	diploid	H13.a		AGTCTTTCACTTCGAA-1	aneuploid	H14.b
ACGGGCTTCACTGGGC-1	diploid	H13.a		AGTCTTTCAGCAGTTT-1	aneuploid	H14.b
ACGGGCTTCATCACCC-1	diploid	H13.a		AGTCTTTGTCGCCATG-1	diploid	H14.b
ACGGGCTTCCACGACG-1	diploid	H13.a		AGTGAGGGTCCAGTAT-1	diploid	H14.b
ACGGGCTTCCGTTGTC-1	diploid	H13.a		AGTGAGGGTGCTTCTC-1	aneuploid	H14.b
ACGGGCTTCGCAGGCT-1	diploid	H13.a		AGTGAGGTCGAGAACG-1	diploid	H14.b
ACGGGCTTCGGCTTGG-1	diploid	H13.a		AGTGAGGTCGTTACGA-1	diploid	H14.b
ACGGGTCAGAAGATTC-1	diploid	H13.a		AGTGGGAAGCATGGCA-1	aneuploid	H14.b
ACGGGTCAGCAACGGT-1	diploid	H13.a		AGTGGGACAATGGAAT-1	aneuploid	H14.b
ACGGGTCAGCCCAACC-1	diploid	H13.a		AGTGGGACACTGAAGG-1	diploid	H14.b
ACGGGTCAGGAGTAGA-1	aneuploid	H13.a		AGTGGGAGTGTGACGA-1	diploid	H14.b
ACGGGTCAGGTGCTAG-1	aneuploid	H13.a		AGTGTCAAGTAGGCCA-1	diploid	H14.b
ACGGGTCCAAGGCTCC-1	diploid	H13.a		AGTGTCAGTAAGGATT-1	diploid	H14.b
ACGGGTCCACATGTGT-1	diploid	H13.a		AGTGTCAGTATATCCG-1	aneuploid	H14.b
ACGGGTCCAGATTGCT-1	diploid	H13.a		AGTTGGTAGTCTCCTC-1	aneuploid	H14.b
ACGGGTCCAGCCACCA-1	diploid	H13.a		AGTTGGTCATCACGAT-1	diploid	H14.b
ACGGGTCCAGCGAACA-1	aneuploid	H13.a		AGTTGGTTCGGTCCGA-1	diploid	H14.b
ACGGGTCCAGGAACGT-1	diploid	H13.a		ATAACGCAGATCCCAT-1	aneuploid	H14.b
ACGGGTCCAGGGATTG-1	diploid	H13.a		ATAACGCAGCCTATGT-1	diploid	H14.b
ACGGGTCCATTTCACT-1	diploid	H13.a		ATAACGCCAAATTGCC-1	aneuploid	H14.b
ACGGGTCGTAAATGTG-1	diploid	H13.a		ATAACGCGTCGCGGTT-1	aneuploid	H14.b
ACGGGTCGTAACGCGA-1	diploid	H13.a		ATAAGAGCACACGCTG-1	diploid	H14.b
ACGGGTCGTACCTACA-1	diploid	H13.a		ATAAGAGGTAGTACCT-1	diploid	H14.b
ACGGGTCGTAGAAGGA-1	aneuploid	H13.a		ATAAGAGGTATCACCA-1	diploid	H14.b
ACGGGTCGTCAAACTC-1	diploid	H13.a		ATAGACCAGACACTAA-1	diploid	H14.b
ACGGGTCGTCCGAAGA-1	diploid	H13.a		ATAGACCCATGGTCTA-1	aneuploid	H14.b
ACGGGTCGTCCGACGT-1	diploid	H13.a		ATCACGAAGTCGTTTG-1	aneuploid	H14.b
ACGGGTCGTCTAAACC-1	aneuploid	H13.a		ATCACGACAAATTGCC-1	diploid	H14.b
ACGGGTCGTGCAGACA-1	diploid	H13.a		ATCACGACAACTGCTA-1	aneuploid	H14.b
ACGGGTCGTGTTAAGA-1	diploid	H13.a		ATCACGACATACTACG-1	aneuploid	H14.b
ACGGGTCGTTAAGACA-1	aneuploid	H13.a		ATCACGATCGGAAATA-1	diploid	H14.b
ACGGGTCGTTCACGGC-1	diploid	H13.a		ATCATCTCACAACTGT-1	aneuploid	H14.b
ACGGGTCTCAACCATG-1	diploid	H13.a		ATCATGGAGGGATGGG-1	aneuploid	H14.b
ACGGGTCTCAACGGCC-1	diploid	H13.a		ATCATGGCACTTGGAT-1	aneuploid	H14.b
ACGGGTCTCACCACCT-1	aneuploid	H13.a		ATCATGGCATACCATG-1	diploid	H14.b
ACGGGTCTCAGCATGT-1	diploid	H13.a		ATCATGGTCCACGAAT-1	diploid	H14.b
ACGGGTCTCAGGATCT-1	diploid	H13.a		ATCATGGTCGAGAGCA-1	aneuploid	H14.b
ACGGGTCTCATTATCC-1	diploid	H13.a		ATCATGGTCTTCCTTC-1	aneuploid	H14.b
ACGGGTCTCCACGACG-1	diploid	H13.a		ATCCACCAGGGCTTGA-1	diploid	H14.b
ACGGGTCTCCACGTGG-1	diploid	H13.a		ATCCACCCAGTAGAGC-1	aneuploid	H14.b
ACGGGTCTCCTTGACC-1	aneuploid	H13.a		ATCCGAAAGATGTGTA-1	aneuploid	H14.b
ACGGGTCTCCTTTCTC-1	diploid	H13.a		ATCCGAACATTTGCCC-1	aneuploid	H14.b
ACGGGTCTCTCATTCA-1	diploid	H13.a		ATCCGAAGTACGACCC-1	aneuploid	H14.b
ACGGGTCTCTGTCCGT-1	aneuploid	H13.a		ATCCGAATCCGTTGTC-1	diploid	H14.b
ACGGGTCTCTGTTGAG-1	aneuploid	H13.a		ATCCGAATCTGGAGCC-1	aneuploid	H14.b
ACGTCAAAGACTACAA-1	aneuploid	H13.a		ATCGAGTCATACAGCT-1	aneuploid	H14.b
ACGTCAAAGATCTGAA-1	diploid	H13.a		ATCGAGTGTATGCTTG-1	diploid	H14.b
ACGTCAAAGCCCAACC-1	diploid	H13.a		ATCGAGTTCACTGGGC-1	aneuploid	H14.b
ACGTCAAAGTCATCCA-1	aneuploid	H13.a		ATCTACTCAGAGTGTG-1	diploid	H14.b
ACGTCAAAGTGGGCTA-1	diploid	H13.a		ATCTGCCCATATGGTC-1	diploid	H14.b
ACGTCAACACACATGT-1	diploid	H13.a		ATGAGGGAGGCGCTCT-1	aneuploid	H14.b
ACGTCAACACCAGGCT-1	diploid	H13.a		ATGAGGGCACAGAGGT-1	diploid	H14.b
ACGTCAACACGCTTTC-1	diploid	H13.a		ATGAGGGCAGTCGATT-1	diploid	H14.b
ACGTCAACATTCTCAT-1	aneuploid	H13.a		ATGAGGGCATCACGAT-1	diploid	H14.b
ACGTCAAGTACCAGTT-1	aneuploid	H13.a		ATGAGGGTCAGGATCT-1	diploid	H14.b
ACGTCAAGTACCATCA-1	diploid	H13.a		ATGAGGGTCTTCTGGC-1	diploid	H14.b
ACGTCAAGTACTCAAC-1	aneuploid	H13.a		ATGCGATAGCGTTGCC-1	aneuploid	H14.b
ACGTCAAGTAGGGACT-1	diploid	H13.a		ATGCGATCATGCAACT-1	diploid	H14.b
ACGTCAAGTATTCGTG-1	aneuploid	H13.a		ATGGGAGAGAAGATTC-1	aneuploid	H14.b
ACGTCAAGTCATGCAT-1	diploid	H13.a		ATGGGAGTCAGATAAG-1	aneuploid	H14.b
ACGTCAAGTGATGTCT-1	diploid	H13.a		ATGGGAGTCCGCAAGC-1	diploid	H14.b
ACGTCAATCAGAGACG-1	diploid	H13.a		ATGTGTGAGTAAGTAC-1	aneuploid	H14.b
ACGTCAATCATTGCGA-1	diploid	H13.a		ATGTGTGAGTCCGTAT-1	aneuploid	H14.b
ACGTCAATCCATGAGT-1	diploid	H13.a		ATGTGTGAGTTACGGG-1	diploid	H14.b
ACGTCAATCCGGGTGT-1	diploid	H13.a		ATGTGTGCATCAGTCA-1	diploid	H14.b
ACGTCAATCGGAATCT-1	diploid	H13.a		ATGTGTGTCTCATTCA-1	aneuploid	H14.b
ACGTCAATCTCCAACC-1	diploid	H13.a		ATTACTCAGGTCGGAT-1	diploid	H14.b
ACGTCAATCTGTGCAA-1	diploid	H13.a		ATTACTCCATGGGACA-1	diploid	H14.b
ACGTCAATCTTCGAGA-1	diploid	H13.a		ATTACTCGTAGCGTCC-1	aneuploid	H14.b
ACTATCTAGAGCTGGT-1	diploid	H13.a		ATTACTCTCTACCAGA-1	diploid	H14.b
ACTATCTAGCGTTCCG-1	diploid	H13.a		ATTATCCAGTCATGCT-1	diploid	H14.b
ACTATCTAGCTAGGCA-1	aneuploid	H13.a		ATTATCCCAAACGTGG-1	diploid	H14.b
ACTATCTAGCTTCGCG-1	diploid	H13.a		ATTATCCGTTTGACAC-1	aneuploid	H14.b
ACTATCTAGGGATACC-1	diploid	H13.a		ATTATCCTCAATCACG-1	diploid	H14.b
ACTATCTAGTACGACG-1	aneuploid	H13.a		ATTCTACAGTCCTCCT-1	aneuploid	H14.b
ACTATCTAGTACGATA-1	diploid	H13.a		ATTCTACCACAGCGTC-1	diploid	H14.b
ACTATCTAGTATGACA-1	diploid	H13.a		ATTCTACCACCCAGTG-1	aneuploid	H14.b
ACTATCTAGTGAAGTT-1	diploid	H13.a		ATTCTACTCACAAACC-1	aneuploid	H14.b
ACTATCTAGTGGACGT-1	diploid	H13.a		ATTCTACTCCTAGAAC-1	diploid	H14.b
ACTATCTCACTAGTAC-1	diploid	H13.a		ATTGGACCAAGTCATC-1	diploid	H14.b
ACTATCTCAGGGTTAG-1	diploid	H13.a		ATTGGACGTACTTAGC-1	diploid	H14.b
ACTATCTCATGGTAGG-1	diploid	H13.a		ATTGGACGTTTGTTTC-1	aneuploid	H14.b
ACTATCTGTACTCAAC-1	diploid	H13.a		ATTGGACTCTCCAGGG-1	aneuploid	H14.b
ACTATCTGTCAGCTAT-1	diploid	H13.a		ATTGGTGAGTGGACGT-1	aneuploid	H14.b
ACTATCTGTGATAAGT-1	diploid	H13.a		ATTGGTGAGTTCGCGC-1	diploid	H14.b
ACTATCTGTGCTTCTC-1	aneuploid	H13.a		ATTTCTGAGTAGGTGC-1	aneuploid	H14.b
ACTATCTGTTAAGACA-1	diploid	H13.a		ATTTCTGCAGCTGGCT-1	diploid	H14.b
ACTATCTGTTGGAGGT-1	diploid	H13.a		ATTTCTGTCCGCATCT-1	aneuploid	H14.b
ACTATCTTCACGCGGT-1	diploid	H13.a		CAACCAAAGCCCTAAT-1	aneuploid	H14.b
ACTATCTTCAGAGCTT-1	aneuploid	H13.a		CAACCAAAGGAGTACC-1	diploid	H14.b
ACTATCTTCAGATAAG-1	diploid	H13.a		CAACCAAAGTGGACGT-1	aneuploid	H14.b
ACTATCTTCATGCAAC-1	diploid	H13.a		CAACCAACACCCTATC-1	diploid	H14.b
ACTATCTTCCTTTCGG-1	diploid	H13.a		CAACCAACAGAAGCAC-1	diploid	H14.b
ACTATCTTCTATCCTA-1	aneuploid	H13.a		CAACCTCAGGGCTTGA-1	aneuploid	H14.b
ACTATCTTCTGGCGAC-1	diploid	H13.a		CAACCTCAGTGCAAGC-1	aneuploid	H14.b
ACTATCTTCTTTAGGG-1	aneuploid	H13.a		CAACCTCCACCAACCG-1	diploid	H14.b
ACTGAACAGAACTGTA-1	aneuploid	H13.a		CAACCTCTCGCAAGCC-1	diploid	H14.b
ACTGAACAGACAAGCC-1	diploid	H13.a		CAACTAGAGACCTTTG-1	diploid	H14.b
ACTGAACAGACCGGAT-1	diploid	H13.a		CAACTAGAGGACTGGT-1	aneuploid	H14.b
ACTGAACAGAGTAATC-1	diploid	H13.a		CAACTAGTCAGGCCCA-1	aneuploid	H14.b
ACTGAACAGCCTCGTG-1	diploid	H13.a		CAACTAGTCATAGCAC-1	aneuploid	H14.b
ACTGAACAGCTGCAAG-1	aneuploid	H13.a		CAAGAAAAGAGACTTA-1	aneuploid	H14.b
ACTGAACAGTCATCCA-1	diploid	H13.a		CAAGAAATCATGTGGT-1	diploid	H14.b
ACTGAACAGTGGTAGC-1	diploid	H13.a		CAAGAAATCCGCATAA-1	diploid	H14.b
ACTGAACAGTTAGGTA-1	diploid	H13.a		CAAGAAATCGCCTGAG-1	diploid	H14.b
ACTGAACCAAGCGCTC-1	diploid	H13.a		CAAGAAATCGTTGACA-1	diploid	H14.b
ACTGAACCAAGCTGGA-1	aneuploid	H13.a		CAAGAAATCTGATACG-1	aneuploid	H14.b
ACTGAACCAATGAATG-1	diploid	H13.a		CAAGATCGTTCCGGCA-1	aneuploid	H14.b
ACTGAACCACACCGCA-1	diploid	H13.a		CAAGATCTCACTGGGC-1	diploid	H14.b
ACTGAACCACCGATAT-1	diploid	H13.a		CAAGATCTCACTTACT-1	aneuploid	H14.b
ACTGAACCAGCTGGCT-1	diploid	H13.a		CAAGGCCCACGACGAA-1	aneuploid	H14.b
ACTGAACCAGTTAACC-1	diploid	H13.a		CAAGGCCGTTAAGACA-1	aneuploid	H14.b
ACTGAACCATACGCTA-1	diploid	H13.a		CAAGGCCGTTACAGAA-1	aneuploid	H14.b
ACTGAACCATCACAAC-1	diploid	H13.a		CAAGGCCTCGCCAGCA-1	aneuploid	H14.b
ACTGAACCATGGGACA-1	diploid	H13.a		CAAGGCCTCGGTTAAC-1	aneuploid	H14.b
ACTGAACGTACAAGTA-1	diploid	H13.a		CAAGGCCTCTGGGCCA-1	diploid	H14.b
ACTGAACGTATAATGG-1	diploid	H13.a		CAAGTTGCAGCTGTTA-1	aneuploid	H14.b
ACTGAACGTCACTGGC-1	diploid	H13.a		CACAAACGTCAATGTC-1	aneuploid	H14.b
ACTGAACGTCTTGTCC-1	aneuploid	H13.a		CACAAACGTCTAGTCA-1	diploid	H14.b
ACTGAACGTTATCGGT-1	diploid	H13.a		CACAAACGTCTGGAGA-1	aneuploid	H14.b
ACTGAACGTTCCATGA-1	diploid	H13.a		CACAAACTCCTAGTGA-1	aneuploid	H14.b
ACTGAACTCCCAGGTG-1	diploid	H13.a		CACACAAAGAGGGCTT-1	diploid	H14.b
ACTGAACTCCCATTAT-1	diploid	H13.a		CACACAAAGTACTTGC-1	diploid	H14.b
ACTGAACTCCCTTGCA-1	diploid	H13.a		CACACAACAGGAATGC-1	diploid	H14.b
ACTGAACTCCTTGGTC-1	diploid	H13.a		CACACAACATTAGCCA-1	aneuploid	H14.b
ACTGAACTCGATGAGG-1	diploid	H13.a		CACACAAGTCGACTAT-1	diploid	H14.b
ACTGAACTCGGTGTTA-1	aneuploid	H13.a		CACACAAGTGCAACTT-1	diploid	H14.b
ACTGAACTCGTGGACC-1	aneuploid	H13.a		CACACAATCGGAAATA-1	diploid	H14.b
ACTGAACTCTCGAGTA-1	diploid	H13.a		CACACCTCATGACATC-1	aneuploid	H14.b
ACTGAGTAGACAGACC-1	aneuploid	H13.a		CACACCTGTATTCGTG-1	aneuploid	H14.b
ACTGAGTAGACCTTTG-1	diploid	H13.a		CACACCTGTGTTTGTG-1	diploid	H14.b
ACTGAGTAGAGCCCAA-1	diploid	H13.a		CACACTCTCAACACGT-1	diploid	H14.b
ACTGAGTAGGATGTAT-1	diploid	H13.a		CACACTCTCCGGGTGT-1	diploid	H14.b
ACTGAGTAGGGTCTCC-1	diploid	H13.a		CACAGGCCAATCAGAA-1	diploid	H14.b
ACTGAGTAGGTAGCCA-1	diploid	H13.a		CACAGGCCATCCCATC-1	diploid	H14.b
ACTGAGTAGTCCCACG-1	diploid	H13.a		CACAGGCTCAACGCTA-1	diploid	H14.b
ACTGAGTAGTCCGGTC-1	diploid	H13.a		CACAGTAAGCCACGTC-1	diploid	H14.b
ACTGAGTAGTGGTAGC-1	diploid	H13.a		CACAGTAAGTGGGTTG-1	aneuploid	H14.b
ACTGAGTCAAGCTGGA-1	diploid	H13.a		CACAGTACATCTCCCA-1	aneuploid	H14.b
ACTGAGTCAATAGAGT-1	diploid	H13.a		CACAGTAGTAGAGGAA-1	diploid	H14.b
ACTGAGTCACCAGCAC-1	diploid	H13.a		CACAGTAGTATGAATG-1	aneuploid	H14.b
ACTGAGTCACGTGAGA-1	diploid	H13.a		CACAGTAGTTGTGGAG-1	diploid	H14.b
ACTGAGTCAGCTATTG-1	diploid	H13.a		CACAGTATCCATTCTA-1	diploid	H14.b
ACTGAGTCAGTACACT-1	diploid	H13.a		CACATAGAGACCTAGG-1	diploid	H14.b
ACTGAGTCATACGCTA-1	diploid	H13.a		CACATAGCAGGTCTCG-1	diploid	H14.b
ACTGAGTCATGACGGA-1	aneuploid	H13.a		CACATAGGTGATGTCT-1	aneuploid	H14.b
ACTGAGTGTAGAGGAA-1	diploid	H13.a		CACATAGTCCCGGATG-1	diploid	H14.b
ACTGAGTGTAGCCTAT-1	diploid	H13.a		CACATAGTCGCCCTTA-1	aneuploid	H14.b
ACTGAGTGTCATATCG-1	diploid	H13.a		CACATTTAGGACAGCT-1	aneuploid	H14.b
ACTGAGTGTGTAATGA-1	diploid	H13.a		CACATTTTCAAGCCTA-1	aneuploid	H14.b
ACTGAGTGTTCGTGAT-1	aneuploid	H13.a		CACCACTTCATAGCAC-1	diploid	H14.b
ACTGAGTTCAGCCTAA-1	diploid	H13.a		CACCAGGAGGAACTGC-1	diploid	H14.b
ACTGAGTTCGCACTCT-1	diploid	H13.a		CACCAGGAGGATGTAT-1	diploid	H14.b
ACTGAGTTCTGATTCT-1	diploid	H13.a		CACCAGGCAAACCCAT-1	diploid	H14.b
ACTGAGTTCTTGTCAT-1	diploid	H13.a		CACCAGGGTCCAGTTA-1	aneuploid	H14.b
ACTGATGAGATATGGT-1	diploid	H13.a		CACCAGGTCCGTACAA-1	aneuploid	H14.b
ACTGATGAGCCACCTG-1	diploid	H13.a		CACCAGGTCTTTACAC-1	aneuploid	H14.b
ACTGATGAGCCAGGAT-1	diploid	H13.a		CACCTTGAGAGTACCG-1	diploid	H14.b
ACTGATGAGGCAAAGA-1	aneuploid	H13.a		CACCTTGAGCTCCCAG-1	aneuploid	H14.b
ACTGATGAGGCGATAC-1	diploid	H13.a		CACTCCAAGAGGGATA-1	aneuploid	H14.b
ACTGATGAGTACATGA-1	aneuploid	H13.a		CACTCCACACTTGGAT-1	diploid	H14.b
ACTGATGAGTCCATAC-1	aneuploid	H13.a		CACTCCACAGGCTGAA-1	diploid	H14.b
ACTGATGAGTTGAGTA-1	diploid	H13.a		CACTCCAGTAGCAAAT-1	diploid	H14.b
ACTGATGCAAGACACG-1	diploid	H13.a		CACTCCATCCGTACAA-1	diploid	H14.b
ACTGATGCAAGCTGGA-1	aneuploid	H13.a		CAGAATCAGAAGCCCA-1	aneuploid	H14.b
ACTGATGCAAGTACCT-1	aneuploid	H13.a		CAGAATCAGACTACAA-1	diploid	H14.b
ACTGATGCACAGGCCT-1	aneuploid	H13.a		CAGAATCGTATATGAG-1	aneuploid	H14.b
ACTGATGCACCAGGTC-1	diploid	H13.a		CAGAATCGTCCGAACC-1	diploid	H14.b
ACTGATGCAGCCAATT-1	diploid	H13.a		CAGAATCGTTAGATGA-1	diploid	H14.b
ACTGATGCATGATCCA-1	diploid	H13.a		CAGAGAGAGAAGGTTT-1	diploid	H14.b
ACTGATGCATGGTCAT-1	aneuploid	H13.a		CAGAGAGAGCGATAGC-1	aneuploid	H14.b
ACTGATGGTACCCAAT-1	aneuploid	H13.a		CAGAGAGAGTGGTCCC-1	aneuploid	H14.b
ACTGATGGTAGCGCTC-1	diploid	H13.a		CAGAGAGAGTTAAGTG-1	diploid	H14.b
ACTGATGGTCAAAGAT-1	aneuploid	H13.a		CAGAGAGGTGTTTGTG-1	diploid	H14.b
ACTGATGGTCCTAGCG-1	diploid	H13.a		CAGAGAGGTTGGGACA-1	aneuploid	H14.b
ACTGATGGTCGATTGT-1	aneuploid	H13.a		CAGAGAGTCTACCTGC-1	diploid	H14.b
ACTGATGGTGTGACCC-1	diploid	H13.a		CAGAGAGTCTTCATGT-1	aneuploid	H14.b
ACTGATGGTTGAACTC-1	diploid	H13.a		CAGATCACAATGACCT-1	aneuploid	H14.b
ACTGATGGTTTAGGAA-1	diploid	H13.a		CAGCAGCAGTGCGATG-1	aneuploid	H14.b
ACTGATGTCACAAACC-1	aneuploid	H13.a		CAGCAGCCATGCGCAC-1	aneuploid	H14.b
ACTGATGTCTAGCACA-1	diploid	H13.a		CAGCAGCGTCAAGCGA-1	diploid	H14.b
ACTGATGTCTCGCATC-1	diploid	H13.a		CAGCAGCGTTCCATGA-1	diploid	H14.b
ACTGATGTCTGACCTC-1	diploid	H13.a		CAGCAGCTCACGCATA-1	diploid	H14.b
ACTGATGTCTTAACCT-1	diploid	H13.a		CAGCATAGTTCAACCA-1	aneuploid	H14.b
ACTGATGTCTTTACAC-1	diploid	H13.a		CAGCATATCGGCGCTA-1	aneuploid	H14.b
ACTGCTCAGAGCAATT-1	diploid	H13.a		CAGCCGAAGTAGGTGC-1	diploid	H14.b
ACTGCTCAGAGCCCAA-1	diploid	H13.a		CAGCCGACACGGTGTC-1	aneuploid	H14.b
ACTGCTCAGCAGGCTA-1	diploid	H13.a		CAGCCGACACTGAAGG-1	aneuploid	H14.b
ACTGCTCAGCGAGAAA-1	diploid	H13.a		CAGCCGACATCACGAT-1	diploid	H14.b
ACTGCTCAGCGGCTTC-1	diploid	H13.a		CAGCCGATCGCTGATA-1	diploid	H14.b
ACTGCTCAGGGTTTCT-1	diploid	H13.a		CAGCGACGTATGAATG-1	diploid	H14.b
ACTGCTCAGTAGATGT-1	aneuploid	H13.a		CAGCGACTCAACACAC-1	diploid	H14.b
ACTGCTCAGTCAAGCG-1	aneuploid	H13.a		CAGCGACTCCTCAATT-1	aneuploid	H14.b
ACTGCTCAGTCGATAA-1	diploid	H13.a		CAGCTAATCGAGAGCA-1	diploid	H14.b
ACTGCTCAGTCGTTTG-1	diploid	H13.a		CAGCTAATCGAGCCCA-1	diploid	H14.b
ACTGCTCAGTGACTCT-1	diploid	H13.a		CAGCTGGAGTAGGCCA-1	diploid	H14.b
ACTGCTCCAAAGGAAG-1	diploid	H13.a		CAGCTGGCAAGACGTG-1	diploid	H14.b
ACTGCTCCAAGAAAGG-1	diploid	H13.a		CAGCTGGCAGTAACGG-1	diploid	H14.b
ACTGCTCCAAGGTTCT-1	diploid	H13.a		CAGCTGGGTACCGGCT-1	aneuploid	H14.b
ACTGCTCCAATCCAAC-1	diploid	H13.a		CAGCTGGTCTAACTTC-1	diploid	H14.b
ACTGCTCCAATTCCTT-1	diploid	H13.a		CAGGTGCCACCGAATT-1	aneuploid	H14.b
ACTGCTCCACCCTATC-1	diploid	H13.a		CAGGTGCGTACATCCA-1	diploid	H14.b
ACTGCTCCATAAGACA-1	diploid	H13.a		CAGGTGCGTTTGTTTC-1	diploid	H14.b
ACTGCTCCATACGCCG-1	diploid	H13.a		CAGTAACAGCCACCTG-1	aneuploid	H14.b
ACTGCTCCATCAGTCA-1	aneuploid	H13.a		CAGTAACAGTTAGGTA-1	diploid	H14.b
ACTGCTCGTAAACGCG-1	diploid	H13.a		CAGTAACGTATTCTCT-1	aneuploid	H14.b
ACTGCTCGTAAGGATT-1	diploid	H13.a		CAGTCCTAGGAACTGC-1	aneuploid	H14.b
ACTGCTCGTACCGAGA-1	diploid	H13.a		CAGTCCTAGTTTAGGA-1	diploid	H14.b
ACTGCTCGTGACGGTA-1	diploid	H13.a		CAGTCCTCACGGCCAT-1	diploid	H14.b
ACTGCTCGTGGGTATG-1	diploid	H13.a		CAGTCCTCAGATGGGT-1	aneuploid	H14.b
ACTGCTCGTTACGCGC-1	diploid	H13.a		CAGTCCTGTTCCCTTG-1	aneuploid	H14.b
ACTGCTCGTTTACTCT-1	diploid	H13.a		CAGTCCTTCACGAAGG-1	aneuploid	H14.b
ACTGCTCTCAAAGACA-1	diploid	H13.a		CATATGGAGCTAGTTC-1	diploid	H14.b
ACTGCTCTCAGTCAGT-1	diploid	H13.a		CATATGGAGTTGTCGT-1	diploid	H14.b
ACTGCTCTCATGTGGT-1	diploid	H13.a		CATATGGCAGGCGATA-1	aneuploid	H14.b
ACTGCTCTCCAAAGTC-1	aneuploid	H13.a		CATATGGTCATCGCTC-1	diploid	H14.b
ACTGCTCTCGAATCCA-1	diploid	H13.a		CATATTCCAGACGCTC-1	aneuploid	H14.b
ACTGCTCTCGTCACGG-1	diploid	H13.a		CATATTCCATCTATGG-1	aneuploid	H14.b
ACTGCTCTCTTCCTTC-1	diploid	H13.a		CATATTCTCCTTTACA-1	aneuploid	H14.b
ACTGTCCAGAAGGCCT-1	diploid	H13.a		CATATTCTCTATCCTA-1	aneuploid	H14.b
ACTGTCCAGCAATATG-1	diploid	H13.a		CATCAAGCAGCGTAAG-1	aneuploid	H14.b
ACTGTCCAGGGATGGG-1	diploid	H13.a		CATCAAGGTTTCGCTC-1	aneuploid	H14.b
ACTGTCCAGGTAGCCA-1	diploid	H13.a		CATCAAGTCCGCTGTT-1	aneuploid	H14.b
ACTGTCCCAAACGCGA-1	diploid	H13.a		CATCAAGTCGCAGGCT-1	aneuploid	H14.b
ACTGTCCCAAACTGTC-1	aneuploid	H13.a		CATCAAGTCTCATTCA-1	diploid	H14.b
ACTGTCCCACCCTATC-1	diploid	H13.a		CATCAGACAGCTCCGA-1	aneuploid	H14.b
ACTGTCCCACCGTTGG-1	aneuploid	H13.a		CATCAGAGTGCAGACA-1	diploid	H14.b
ACTGTCCCACTCAGGC-1	aneuploid	H13.a		CATCCACAGAACTGTA-1	diploid	H14.b
ACTGTCCCAGCTGCTG-1	diploid	H13.a		CATCCACGTTCAGGCC-1	diploid	H14.b
ACTGTCCCAGTACACT-1	diploid	H13.a		CATCCACTCACATAGC-1	diploid	H14.b
ACTGTCCGTAAGTAGT-1	diploid	H13.a		CATCCACTCCTAGTGA-1	diploid	H14.b
ACTGTCCGTACGAAAT-1	diploid	H13.a		CATCGAAAGTGGACGT-1	diploid	H14.b
ACTGTCCGTAGCTTGT-1	diploid	H13.a		CATCGAAAGTGTACCT-1	aneuploid	H14.b
ACTGTCCGTCACTGGC-1	diploid	H13.a		CATCGAACACTCTGTC-1	diploid	H14.b
ACTGTCCGTGCGAAAC-1	diploid	H13.a		CATCGAAGTAGCGCTC-1	diploid	H14.b
ACTGTCCGTTCCCGAG-1	aneuploid	H13.a		CATCGAAGTCAATACC-1	diploid	H14.b
ACTGTCCTCCATGAGT-1	diploid	H13.a		CATCGAAGTCGTCTTC-1	diploid	H14.b
ACTGTCCTCCCTCAGT-1	diploid	H13.a		CATCGAAGTGCACGAA-1	diploid	H14.b
ACTGTCCTCGAATGGG-1	aneuploid	H13.a		CATCGAAGTGCTAGCC-1	diploid	H14.b
ACTGTCCTCGCGATCG-1	aneuploid	H13.a		CATCGAATCACGCGGT-1	aneuploid	H14.b
ACTGTCCTCTCGCTTG-1	diploid	H13.a		CATCGGGAGGAATCGC-1	diploid	H14.b
ACTGTCCTCTGTCTAT-1	diploid	H13.a		CATCGGGCATGCTGGC-1	aneuploid	H14.b
ACTTACTAGAAACGAG-1	diploid	H13.a		CATGACACACGACGAA-1	diploid	H14.b
ACTTACTAGACCTAGG-1	aneuploid	H13.a		CATGACACATCACGAT-1	diploid	H14.b
ACTTACTAGAGTCTGG-1	aneuploid	H13.a		CATGACATCACATGCA-1	diploid	H14.b
ACTTACTAGCAATATG-1	aneuploid	H13.a		CATGCCTCACTCTGTC-1	diploid	H14.b
ACTTACTAGCACCGTC-1	diploid	H13.a		CATGGCGAGTGGAGAA-1	diploid	H14.b
ACTTACTAGCAGCCTC-1	diploid	H13.a		CATGGCGGTCGCGAAA-1	diploid	H14.b
ACTTACTAGCGTAATA-1	diploid	H13.a		CATTATCAGCACGCCT-1	aneuploid	H14.b
ACTTACTAGCTATGCT-1	diploid	H13.a		CATTATCCACGGATAG-1	diploid	H14.b
ACTTACTAGGCGATAC-1	aneuploid	H13.a		CATTATCCAGGACGTA-1	aneuploid	H14.b
ACTTACTAGGTGATTA-1	diploid	H13.a		CATTATCCATTGGTAC-1	aneuploid	H14.b
ACTTACTAGTCAATAG-1	aneuploid	H13.a		CATTCGCAGTAGGTGC-1	diploid	H14.b
ACTTACTAGTGTCCCG-1	diploid	H13.a		CATTCGCCACGGTTTA-1	diploid	H14.b
ACTTACTCAAGGCTCC-1	aneuploid	H13.a		CATTCGCGTAGCGCAA-1	diploid	H14.b
ACTTACTCACCAACCG-1	diploid	H13.a		CCAATCCGTCATACTG-1	aneuploid	H14.b
ACTTACTCATATGGTC-1	diploid	H13.a		CCAATCCTCGGATGTT-1	diploid	H14.b
ACTTACTCATCGGTTA-1	aneuploid	H13.a		CCACCTAGTGTTGAGG-1	aneuploid	H14.b
ACTTACTCATGAGCGA-1	diploid	H13.a		CCACCTATCGGCTACG-1	diploid	H14.b
ACTTACTGTAAGAGGA-1	aneuploid	H13.a		CCACGGACATGGATGG-1	aneuploid	H14.b
ACTTACTGTATGCTTG-1	aneuploid	H13.a		CCACGGATCATGCAAC-1	diploid	H14.b
ACTTACTGTCTCTCGT-1	diploid	H13.a		CCACTACCAAAGCGGT-1	diploid	H14.b
ACTTACTGTGCACCAC-1	diploid	H13.a		CCACTACGTGCGATAG-1	aneuploid	H14.b
ACTTACTGTTATTCTC-1	diploid	H13.a		CCACTACTCTTTAGTC-1	aneuploid	H14.b
ACTTACTGTTTAGCTG-1	diploid	H13.a		CCAGCGAAGATGTGGC-1	aneuploid	H14.b
ACTTACTTCAACGCTA-1	diploid	H13.a		CCAGCGACACGTTGGC-1	aneuploid	H14.b
ACTTACTTCAGGATCT-1	diploid	H13.a		CCAGCGACATAGAAAC-1	aneuploid	H14.b
ACTTACTTCCAAATGC-1	diploid	H13.a		CCAGCGATCATGCATG-1	aneuploid	H14.b
ACTTACTTCCCTAATT-1	diploid	H13.a		CCAGCGATCGGGAGTA-1	aneuploid	H14.b
ACTTACTTCCGTAGTA-1	diploid	H13.a		CCATGTCAGAGTACCG-1	aneuploid	H14.b
ACTTACTTCGATAGAA-1	diploid	H13.a		CCATGTCAGCCCTAAT-1	diploid	H14.b
ACTTACTTCGGAGCAA-1	diploid	H13.a		CCATGTCAGTGTTAGA-1	diploid	H14.b
ACTTACTTCGGATGGA-1	diploid	H13.a		CCATGTCCAAAGAATC-1	aneuploid	H14.b
ACTTACTTCGGTGTTA-1	diploid	H13.a		CCATGTCTCCTAGAAC-1	diploid	H14.b
ACTTACTTCGTCACGG-1	diploid	H13.a		CCATGTCTCTCGCATC-1	diploid	H14.b
ACTTACTTCTGTCAAG-1	aneuploid	H13.a		CCATTCGCATCCGTGG-1	diploid	H14.b
ACTTACTTCTTCGGTC-1	diploid	H13.a		CCATTCGGTCAGATAA-1	aneuploid	H14.b
ACTTGTTAGGATGGTC-1	diploid	H13.a		CCATTCGTCTGGAGCC-1	aneuploid	H14.b
ACTTGTTAGGCAGTCA-1	aneuploid	H13.a		CCCAGTTAGATGGGTC-1	diploid	H14.b
ACTTGTTAGTAGTGCG-1	diploid	H13.a		CCCAGTTTCCCGGATG-1	aneuploid	H14.b
ACTTGTTAGTCTCGGC-1	aneuploid	H13.a		CCCAGTTTCCGCGTTT-1	diploid	H14.b
ACTTGTTAGTGCGTGA-1	diploid	H13.a		CCCATACAGTAATCCC-1	aneuploid	H14.b
ACTTGTTCAAACAACA-1	aneuploid	H13.a		CCCATACTCGGTCTAA-1	diploid	H14.b
ACTTGTTCAAAGGTGC-1	aneuploid	H13.a		CCCATACTCTTGAGGT-1	diploid	H14.b
ACTTGTTCAAGCTGGA-1	diploid	H13.a		CCCTCCTAGTGCTGCC-1	aneuploid	H14.b
ACTTGTTCAATCGGTT-1	aneuploid	H13.a		CCCTCCTCACTAAGTC-1	diploid	H14.b
ACTTGTTCACAGGCCT-1	diploid	H13.a		CCCTCCTGTTTGTGTG-1	diploid	H14.b
ACTTGTTCAGGCGATA-1	diploid	H13.a		CCGGGATAGAGTCTGG-1	aneuploid	H14.b
ACTTGTTCATGTCGAT-1	diploid	H13.a		CCGGGATGTGTAAGTA-1	diploid	H14.b
ACTTGTTCATTAGGCT-1	diploid	H13.a		CCGGTAGGTCCCGACA-1	aneuploid	H14.b
ACTTGTTCATTATCTC-1	diploid	H13.a		CCGGTAGGTTCGGCAC-1	diploid	H14.b
ACTTGTTGTCTTGTCC-1	diploid	H13.a		CCGGTAGTCTTTACAC-1	aneuploid	H14.b
ACTTGTTGTGTAATGA-1	aneuploid	H13.a		CCGTACTGTTACGACT-1	diploid	H14.b
ACTTGTTGTTACCGAT-1	aneuploid	H13.a		CCGTACTGTTATGCGT-1	diploid	H14.b
ACTTGTTGTTAGATGA-1	diploid	H13.a		CCGTACTTCTTATCTG-1	diploid	H14.b
ACTTGTTGTTCCACGG-1	diploid	H13.a		CCGTGGAAGGAATCGC-1	diploid	H14.b
ACTTGTTTCAACGAAA-1	diploid	H13.a		CCGTGGAAGTGCCAGA-1	aneuploid	H14.b
ACTTGTTTCACCGTAA-1	diploid	H13.a		CCGTGGAAGTGGACGT-1	diploid	H14.b
ACTTGTTTCCTGCTTG-1	diploid	H13.a		CCGTGGACAACACCCG-1	aneuploid	H14.b
ACTTGTTTCCTGTACC-1	diploid	H13.a		CCGTGGAGTCAATGTC-1	diploid	H14.b
ACTTGTTTCTGCCAGG-1	diploid	H13.a		CCGTGGATCAACTCTT-1	diploid	H14.b
ACTTGTTTCTGTTGAG-1	diploid	H13.a		CCGTTCAAGACTGGGT-1	diploid	H14.b
ACTTTCAAGCCCGAAA-1	aneuploid	H13.a		CCGTTCAAGGTGCAAC-1	aneuploid	H14.b
ACTTTCAAGCGATGAC-1	diploid	H13.a		CCGTTCAGTTTGTGTG-1	aneuploid	H14.b
ACTTTCAAGGAGCGTT-1	diploid	H13.a		CCTAAAGCACAGATTC-1	diploid	H14.b
ACTTTCAAGGATCGCA-1	diploid	H13.a		CCTAAAGCATAAGACA-1	aneuploid	H14.b
ACTTTCAAGGTGACCA-1	diploid	H13.a		CCTAAAGGTCTTCAAG-1	diploid	H14.b
ACTTTCAAGTATGACA-1	diploid	H13.a		CCTAAAGGTTCCCGAG-1	diploid	H14.b
ACTTTCAAGTGTCTCA-1	diploid	H13.a		CCTAAAGGTTCTGGTA-1	aneuploid	H14.b
ACTTTCAAGTTCGCAT-1	diploid	H13.a		CCTAAAGTCAACCATG-1	aneuploid	H14.b
ACTTTCACACATAACC-1	aneuploid	H13.a		CCTACACCACTTCTGC-1	diploid	H14.b
ACTTTCACACCCATGG-1	aneuploid	H13.a		CCTACACGTCTAGTGT-1	diploid	H14.b
ACTTTCACACCGGAAA-1	diploid	H13.a		CCTACACGTCTCTTTA-1	aneuploid	H14.b
ACTTTCACACGGACAA-1	aneuploid	H13.a		CCTACACGTTTGTTGG-1	diploid	H14.b
ACTTTCACAGCTCCGA-1	diploid	H13.a		CCTACACTCTCGAGTA-1	diploid	H14.b
ACTTTCAGTAGCGATG-1	aneuploid	H13.a		CCTACCAAGCTGGAAC-1	diploid	H14.b
ACTTTCAGTCTACCTC-1	diploid	H13.a		CCTACCACAAGAAGAG-1	diploid	H14.b
ACTTTCAGTTGACGTT-1	diploid	H13.a		CCTACCAGTAGCTGCC-1	diploid	H14.b
ACTTTCAGTTTGCATG-1	diploid	H13.a		CCTACCATCATACGGT-1	aneuploid	H14.b
ACTTTCATCACTTATC-1	diploid	H13.a		CCTAGCTGTAGCGCTC-1	diploid	H14.b
ACTTTCATCATCTGTT-1	diploid	H13.a		CCTAGCTGTCTTCAAG-1	aneuploid	H14.b
ACTTTCATCCCAAGTA-1	aneuploid	H13.a		CCTAGCTTCGACAGCC-1	diploid	H14.b
ACTTTCATCGAATCCA-1	diploid	H13.a		CCTAGCTTCTCGCTTG-1	diploid	H14.b
ACTTTCATCGGTTCGG-1	aneuploid	H13.a		CCTATTAAGGGCACTA-1	diploid	H14.b
ACTTTCATCTACCTGC-1	diploid	H13.a		CCTATTAGTTATCACG-1	diploid	H14.b
ACTTTCATCTGAAAGA-1	diploid	H13.a		CCTATTATCACCATAG-1	aneuploid	H14.b
AGAATAGAGACAATAC-1	diploid	H13.a		CCTCAGTAGTGAACGC-1	aneuploid	H14.b
AGAATAGAGATGGGTC-1	diploid	H13.a		CCTCAGTCAGGCGATA-1	diploid	H14.b
AGAATAGAGTATCGAA-1	diploid	H13.a		CCTCAGTCATGAAGTA-1	diploid	H14.b
AGAATAGCAATGGATA-1	diploid	H13.a		CCTCTGAGTTATCACG-1	diploid	H14.b
AGAATAGCAGATCGGA-1	aneuploid	H13.a		CCTTACGAGTTCCACA-1	aneuploid	H14.b
AGAATAGCAGGTGCCT-1	diploid	H13.a		CCTTACGTCATGTCTT-1	diploid	H14.b
AGAATAGCATGAACCT-1	diploid	H13.a		CCTTACGTCGTCCAGG-1	diploid	H14.b
AGAATAGGTACAAGTA-1	diploid	H13.a		CCTTACGTCGTCCGTT-1	aneuploid	H14.b
AGAATAGGTACAGACG-1	diploid	H13.a		CCTTCCCAGCTAGTTC-1	aneuploid	H14.b
AGAATAGGTCAATACC-1	diploid	H13.a		CCTTCCCAGGCGCTCT-1	diploid	H14.b
AGAATAGGTCCGACGT-1	aneuploid	H13.a		CCTTCCCGTACCAGTT-1	aneuploid	H14.b
AGAATAGGTGACCAAG-1	diploid	H13.a		CCTTCGAGTCACTGGC-1	diploid	H14.b
AGAATAGTCACCGGGT-1	diploid	H13.a		CCTTTCTGTTAGATGA-1	aneuploid	H14.b
AGAATAGTCATCGGAT-1	diploid	H13.a		CGAACATAGCGATTCT-1	diploid	H14.b
AGAATAGTCCGTCAAA-1	aneuploid	H13.a		CGAACATAGGATATAC-1	diploid	H14.b
AGAATAGTCCTAGAAC-1	diploid	H13.a		CGAACATAGTTAACGA-1	aneuploid	H14.b
AGAATAGTCGCGTAGC-1	diploid	H13.a		CGAACATGTATAGTAG-1	diploid	H14.b
AGAATAGTCGGCGGTT-1	aneuploid	H13.a		CGAACATGTTGTCTTT-1	diploid	H14.b
AGAATAGTCGGTTCGG-1	diploid	H13.a		CGAACATTCAGTTAGC-1	diploid	H14.b
AGAATAGTCTAACCGA-1	diploid	H13.a		CGAATGTAGACAGGCT-1	diploid	H14.b
AGACGTTAGCGATGAC-1	aneuploid	H13.a		CGAATGTCAGCTGTTA-1	diploid	H14.b
AGACGTTAGCTAAGAT-1	diploid	H13.a		CGAATGTGTAGCTGCC-1	aneuploid	H14.b
AGACGTTCAAAGCGGT-1	diploid	H13.a		CGACCTTGTACCGTTA-1	diploid	H14.b
AGACGTTCACCCATTC-1	diploid	H13.a		CGACCTTTCATTCACT-1	aneuploid	H14.b
AGACGTTCACCCTATC-1	diploid	H13.a		CGACCTTTCGGCATCG-1	diploid	H14.b
AGACGTTCACCGAATT-1	diploid	H13.a		CGACCTTTCTGAAAGA-1	aneuploid	H14.b
AGACGTTCACTGTCGG-1	diploid	H13.a		CGACTTCCAGTAACGG-1	diploid	H14.b
AGACGTTCAGACAAAT-1	diploid	H13.a		CGACTTCTCAAACCGT-1	aneuploid	H14.b
AGACGTTCAGTTCCCT-1	diploid	H13.a		CGACTTCTCCTCTAGC-1	diploid	H14.b
AGACGTTCATGCTGGC-1	diploid	H13.a		CGACTTCTCGGCTTGG-1	aneuploid	H14.b
AGACGTTCATTAACCG-1	diploid	H13.a		CGAGAAGCAATGAAAC-1	diploid	H14.b
AGACGTTCATTCGACA-1	aneuploid	H13.a		CGAGAAGCACAAGCCC-1	diploid	H14.b
AGACGTTGTACTCAAC-1	diploid	H13.a		CGAGAAGCAGTATAAG-1	aneuploid	H14.b
AGACGTTGTATAATGG-1	diploid	H13.a		CGAGAAGGTTGGACCC-1	aneuploid	H14.b
AGACGTTGTATATGAG-1	diploid	H13.a		CGAGAAGTCATCGATG-1	diploid	H14.b
AGACGTTGTCGCATAT-1	diploid	H13.a		CGAGAAGTCTACCAGA-1	aneuploid	H14.b
AGACGTTGTGCTAGCC-1	diploid	H13.a		CGAGAAGTCTACCTGC-1	aneuploid	H14.b
AGACGTTGTGTTTGTG-1	diploid	H13.a		CGAGCACAGGACACCA-1	diploid	H14.b
AGACGTTGTTCGCTAA-1	aneuploid	H13.a		CGAGCACGTTGGGACA-1	diploid	H14.b
AGACGTTGTTGTTTGG-1	aneuploid	H13.a		CGAGCACTCAAGATCC-1	diploid	H14.b
AGACGTTTCACAAACC-1	diploid	H13.a		CGAGCCACATGGATGG-1	aneuploid	H14.b
AGACGTTTCAGCAACT-1	aneuploid	H13.a		CGAGCCAGTCTACCTC-1	aneuploid	H14.b
AGACGTTTCAGCTCGG-1	diploid	H13.a		CGAGCCAGTTAAAGTG-1	diploid	H14.b
AGACGTTTCAGGATCT-1	diploid	H13.a		CGAGCCATCGTTACAG-1	aneuploid	H14.b
AGACGTTTCCCTAATT-1	diploid	H13.a		CGATCGGAGCCACCTG-1	aneuploid	H14.b
AGACGTTTCCGCAAGC-1	diploid	H13.a		CGATCGGGTCGCTTTC-1	diploid	H14.b
AGACGTTTCCTTTCGG-1	diploid	H13.a		CGATCGGGTGAGGGAG-1	diploid	H14.b
AGACGTTTCGCCCTTA-1	diploid	H13.a		CGATCGGTCCAGAAGG-1	aneuploid	H14.b
AGACGTTTCGTAGGAG-1	diploid	H13.a		CGATCGGTCCCTTGTG-1	diploid	H14.b
AGACGTTTCTGCTTGC-1	diploid	H13.a		CGATCGGTCCTACAGA-1	diploid	H14.b
AGACGTTTCTGTGCAA-1	diploid	H13.a		CGATCGGTCCTTGGTC-1	aneuploid	H14.b
AGAGCGAAGCCCGAAA-1	diploid	H13.a		CGATCGGTCTCAAACG-1	aneuploid	H14.b
AGAGCGAAGCTAAACA-1	aneuploid	H13.a		CGATGGCGTCAGGACA-1	aneuploid	H14.b
AGAGCGAAGGATATAC-1	diploid	H13.a		CGATGGCTCGGGAGTA-1	diploid	H14.b
AGAGCGAAGGTCGGAT-1	diploid	H13.a		CGATGTAAGTGCGATG-1	diploid	H14.b
AGAGCGAAGTATCTCG-1	aneuploid	H13.a		CGATGTAGTTGTACAC-1	aneuploid	H14.b
AGAGCGAAGTGTCCAT-1	diploid	H13.a		CGATGTATCCTTCAAT-1	diploid	H14.b
AGAGCGACAACTTGAC-1	diploid	H13.a		CGATTGACATCCCATC-1	diploid	H14.b
AGAGCGACAATAGAGT-1	diploid	H13.a		CGCCAAGAGGAGCGAG-1	diploid	H14.b
AGAGCGACACATTAGC-1	aneuploid	H13.a		CGCCAAGTCGTTGCCT-1	diploid	H14.b
AGAGCGACACGAAATA-1	aneuploid	H13.a		CGCGTTTAGACACTAA-1	diploid	H14.b
AGAGCGACAGTAAGCG-1	diploid	H13.a		CGCGTTTAGTTGCAGG-1	diploid	H14.b
AGAGCGACATCGACGC-1	diploid	H13.a		CGCGTTTCACGGACAA-1	diploid	H14.b
AGAGCGACATGAACCT-1	diploid	H13.a		CGCGTTTGTACCCAAT-1	diploid	H14.b
AGAGCGAGTAAACGCG-1	diploid	H13.a		CGCTATCAGATACACA-1	aneuploid	H14.b
AGAGCGAGTAACGTTC-1	diploid	H13.a		CGCTATCAGTTACGGG-1	diploid	H14.b
AGAGCGAGTACCGTAT-1	diploid	H13.a		CGCTATCCATCTATGG-1	diploid	H14.b
AGAGCGAGTACTCTCC-1	diploid	H13.a		CGCTATCGTTCCACTC-1	diploid	H14.b
AGAGCGAGTAGAGCTG-1	diploid	H13.a		CGCTGGAAGATGTTAG-1	aneuploid	H14.b
AGAGCGAGTGAGTGAC-1	aneuploid	H13.a		CGCTGGAAGCGACGTA-1	diploid	H14.b
AGAGCGAGTTACCGAT-1	diploid	H13.a		CGCTGGACATAGGATA-1	aneuploid	H14.b
AGAGCGAGTTGTACAC-1	diploid	H13.a		CGCTGGATCGAATGGG-1	diploid	H14.b
AGAGCGATCAAACCAC-1	diploid	H13.a		CGCTTCAAGCCACCTG-1	diploid	H14.b
AGAGCGATCAACGCTA-1	diploid	H13.a		CGCTTCAAGGTGCTTT-1	diploid	H14.b
AGAGCGATCACAACGT-1	diploid	H13.a		CGCTTCAAGTGACTCT-1	aneuploid	H14.b
AGAGCGATCCGCGTTT-1	diploid	H13.a		CGCTTCATCTCGATGA-1	diploid	H14.b
AGAGCGATCCGTCAAA-1	diploid	H13.a		CGGACACAGCAATATG-1	diploid	H14.b
AGAGCGATCGTAGGTT-1	diploid	H13.a		CGGACACGTCTGATTG-1	diploid	H14.b
AGAGCGATCTGCGTAA-1	diploid	H13.a		CGGACACGTTCGCGAC-1	aneuploid	H14.b
AGAGCGATCTTGACGA-1	diploid	H13.a		CGGACGTTCAGGTTCA-1	diploid	H14.b
AGAGCGATCTTGCAAG-1	aneuploid	H13.a		CGGACGTTCTCGATGA-1	diploid	H14.b
AGAGCGATCTTGCCGT-1	diploid	H13.a		CGGACTGCAACCGCCA-1	diploid	H14.b
AGAGCTTAGAAACCGC-1	diploid	H13.a		CGGACTGCATAAAGGT-1	diploid	H14.b
AGAGCTTAGACTAGGC-1	diploid	H13.a		CGGACTGGTATGAAAC-1	aneuploid	H14.b
AGAGCTTAGGATGGTC-1	diploid	H13.a		CGGACTGTCTCGGACG-1	diploid	H14.b
AGAGCTTAGGATGTAT-1	diploid	H13.a		CGGAGCTAGAAACCGC-1	aneuploid	H14.b
AGAGCTTAGGCGACAT-1	diploid	H13.a		CGGAGCTAGCCGTCGT-1	diploid	H14.b
AGAGCTTCAAAGAATC-1	diploid	H13.a		CGGAGCTTCCCAAGAT-1	diploid	H14.b
AGAGCTTCACCAACCG-1	diploid	H13.a		CGGAGCTTCCGTTGTC-1	diploid	H14.b
AGAGCTTCAGGTCCAC-1	diploid	H13.a		CGGAGTCGTCATACTG-1	aneuploid	H14.b
AGAGCTTCATCGGAAG-1	diploid	H13.a		CGGAGTCTCAAACGGG-1	diploid	H14.b
AGAGCTTCATTCCTGC-1	diploid	H13.a		CGGCTAGAGTACCGGA-1	diploid	H14.b
AGAGCTTGTACAAGTA-1	diploid	H13.a		CGGGTCACAACTGCTA-1	diploid	H14.b
AGAGCTTGTAGCGTGA-1	aneuploid	H13.a		CGGGTCAGTAGGGACT-1	diploid	H14.b
AGAGCTTGTCAGATAA-1	aneuploid	H13.a		CGGGTCAGTCAGCTAT-1	diploid	H14.b
AGAGCTTGTCCGAATT-1	diploid	H13.a		CGGGTCATCGCAAGCC-1	aneuploid	H14.b
AGAGCTTGTCGGCATC-1	diploid	H13.a		CGGTTAACACCAGCAC-1	diploid	H14.b
AGAGCTTGTCTAGTCA-1	diploid	H13.a		CGGTTAAGTATTAGCC-1	diploid	H14.b
AGAGCTTGTTACGCGC-1	diploid	H13.a		CGGTTAATCAGTTCGA-1	diploid	H14.b
AGAGCTTTCACAGTAC-1	diploid	H13.a		CGGTTAATCCTAGGGC-1	aneuploid	H14.b
AGAGCTTTCAGCTCTC-1	aneuploid	H13.a		CGGTTAATCGGTGTTA-1	diploid	H14.b
AGAGCTTTCCAACCAA-1	diploid	H13.a		CGTAGCGCACTCTGTC-1	aneuploid	H14.b
AGAGCTTTCCCAACGG-1	diploid	H13.a		CGTAGGCAGAAAGTGG-1	diploid	H14.b
AGAGCTTTCCGTCATC-1	aneuploid	H13.a		CGTAGGCAGTTCCACA-1	diploid	H14.b
AGAGCTTTCGCAGGCT-1	aneuploid	H13.a		CGTAGGCCACATTCGA-1	diploid	H14.b
AGAGCTTTCGGCTACG-1	diploid	H13.a		CGTAGGCCAGTATCTG-1	aneuploid	H14.b
AGAGCTTTCGTTTATC-1	diploid	H13.a		CGTAGGCCATGGGAAC-1	diploid	H14.b
AGAGCTTTCTGAAAGA-1	diploid	H13.a		CGTAGGCGTACGAAAT-1	aneuploid	H14.b
AGAGTGGAGAACTGTA-1	diploid	H13.a		CGTAGGCGTACTCAAC-1	aneuploid	H14.b
AGAGTGGAGAAGATTC-1	diploid	H13.a		CGTAGGCGTGCAGACA-1	diploid	H14.b
AGAGTGGAGACAATAC-1	diploid	H13.a		CGTAGGCTCTTATCTG-1	diploid	H14.b
AGAGTGGAGCACGCCT-1	aneuploid	H13.a		CGTCACTCATCCCATC-1	diploid	H14.b
AGAGTGGAGCCACCTG-1	diploid	H13.a		CGTCACTGTGAGCGAT-1	aneuploid	H14.b
AGAGTGGAGCGTTCCG-1	diploid	H13.a		CGTCAGGTCGTTGCCT-1	aneuploid	H14.b
AGAGTGGAGTGTACCT-1	diploid	H13.a		CGTCAGGTCTGCGGCA-1	aneuploid	H14.b
AGAGTGGAGTGTTAGA-1	diploid	H13.a		CGTCCATAGATCGATA-1	diploid	H14.b
AGAGTGGCAAGCTGGA-1	diploid	H13.a		CGTCCATAGTCGAGTG-1	diploid	H14.b
AGAGTGGCAATACGCT-1	diploid	H13.a		CGTCCATCAGGATTGG-1	diploid	H14.b
AGAGTGGCACCACCAG-1	diploid	H13.a		CGTCCATGTGTATGGG-1	diploid	H14.b
AGAGTGGCACCGGAAA-1	diploid	H13.a		CGTCTACCACGTTGGC-1	diploid	H14.b
AGAGTGGCACCTCGGA-1	diploid	H13.a		CGTCTACCAGGAATGC-1	diploid	H14.b
AGAGTGGCACGGCTAC-1	diploid	H13.a		CGTCTACGTGTTTGGT-1	aneuploid	H14.b
AGAGTGGCAGTCACTA-1	diploid	H13.a		CGTCTACTCGTCCGTT-1	diploid	H14.b
AGAGTGGCATCACAAC-1	aneuploid	H13.a		CGTCTACTCTACCAGA-1	aneuploid	H14.b
AGAGTGGGTGAGTATA-1	diploid	H13.a		CGTGAGCCACTACAGT-1	diploid	H14.b
AGAGTGGGTTTACTCT-1	diploid	H13.a		CGTGAGCCATTTCAGG-1	diploid	H14.b
AGAGTGGTCAAACCGT-1	diploid	H13.a		CGTGAGCTCCAGATCA-1	diploid	H14.b
AGAGTGGTCAATCTCT-1	aneuploid	H13.a		CGTGAGCTCTCCTATA-1	aneuploid	H14.b
AGAGTGGTCAGATAAG-1	diploid	H13.a		CGTGTAACAATGGAAT-1	diploid	H14.b
AGAGTGGTCCACGCAG-1	diploid	H13.a		CGTGTCTCAAGCGATG-1	aneuploid	H14.b
AGAGTGGTCCAGTAGT-1	diploid	H13.a		CGTTAGAAGCGCCTCA-1	aneuploid	H14.b
AGAGTGGTCCTTGGTC-1	diploid	H13.a		CGTTAGACATTCCTCG-1	aneuploid	H14.b
AGAGTGGTCGCACTCT-1	aneuploid	H13.a		CGTTAGAGTTCGTTGA-1	aneuploid	H14.b
AGAGTGGTCTCGCTTG-1	diploid	H13.a		CGTTAGATCACCGGGT-1	aneuploid	H14.b
AGAGTGGTCTTCGAGA-1	aneuploid	H13.a		CGTTCTGGTACGAAAT-1	diploid	H14.b
AGAGTGGTCTTTACGT-1	aneuploid	H13.a		CGTTCTGGTATTAGCC-1	diploid	H14.b
AGATCTGAGAGTCGGT-1	diploid	H13.a		CGTTCTGTCACCCGAG-1	diploid	H14.b
AGATCTGAGCAATATG-1	diploid	H13.a		CGTTGGGCAGGCTGAA-1	aneuploid	H14.b
AGATCTGAGCCACTAT-1	diploid	H13.a		CGTTGGGGTGTGCCTG-1	aneuploid	H14.b
AGATCTGAGCTAACAA-1	diploid	H13.a		CGTTGGGTCCTATTCA-1	aneuploid	H14.b
AGATCTGAGCTCAACT-1	aneuploid	H13.a		CTAACTTGTAATCGTC-1	diploid	H14.b
AGATCTGAGGGATCTG-1	diploid	H13.a		CTAACTTGTTAGATGA-1	diploid	H14.b
AGATCTGAGTGCGATG-1	diploid	H13.a		CTAAGACCAGTATGCT-1	aneuploid	H14.b
AGATCTGAGTGTACCT-1	diploid	H13.a		CTAAGACTCAAACCAC-1	diploid	H14.b
AGATCTGAGTGTTGAA-1	diploid	H13.a		CTAAGACTCCCATTTA-1	diploid	H14.b
AGATCTGCAATCTGCA-1	diploid	H13.a		CTAAGACTCGACAGCC-1	diploid	H14.b
AGATCTGCAATTGCTG-1	diploid	H13.a		CTAAGACTCTACTCAT-1	aneuploid	H14.b
AGATCTGCACACAGAG-1	diploid	H13.a		CTAATGGTCTCTAAGG-1	diploid	H14.b
AGATCTGCACCTTGTC-1	diploid	H13.a		CTAATGGTCTCTGAGA-1	diploid	H14.b
AGATCTGCACGGACAA-1	aneuploid	H13.a		CTACACCAGATATGCA-1	diploid	H14.b
AGATCTGCACGGCCAT-1	diploid	H13.a		CTACACCGTTAGTGGG-1	diploid	H14.b
AGATCTGCACTACAGT-1	aneuploid	H13.a		CTACACCGTTCAGTAC-1	diploid	H14.b
AGATCTGCACTGAAGG-1	diploid	H13.a		CTACACCGTTCCCTTG-1	aneuploid	H14.b
AGATCTGCAGTCAGAG-1	diploid	H13.a		CTACACCTCACATAGC-1	aneuploid	H14.b
AGATCTGCATGGAATA-1	diploid	H13.a		CTACACCTCCAAACTG-1	aneuploid	H14.b
AGATCTGGTAAGCACG-1	diploid	H13.a		CTACATTCAAGGTTTC-1	diploid	H14.b
AGATCTGGTCCCTACT-1	aneuploid	H13.a		CTACATTTCATCGCTC-1	aneuploid	H14.b
AGATCTGGTCTTGCGG-1	diploid	H13.a		CTACATTTCATTCACT-1	aneuploid	H14.b
AGATCTGTCCCGACTT-1	diploid	H13.a		CTACCCAAGCCAGAAC-1	aneuploid	H14.b
AGATCTGTCCTGCTTG-1	diploid	H13.a		CTACCCAAGGGCATGT-1	diploid	H14.b
AGATCTGTCGGATGTT-1	diploid	H13.a		CTACCCATCGGCTTGG-1	diploid	H14.b
AGATCTGTCGTTACGA-1	aneuploid	H13.a		CTACGTCAGGATTCGG-1	diploid	H14.b
AGATCTGTCTGAGTGT-1	diploid	H13.a		CTACGTCAGTACGCCC-1	diploid	H14.b
AGATCTGTCTGCCAGG-1	diploid	H13.a		CTACGTCAGTTGAGTA-1	diploid	H14.b
AGATCTGTCTGGTGTA-1	diploid	H13.a		CTACGTCCATTAGCCA-1	diploid	H14.b
AGATCTGTCTTCAACT-1	aneuploid	H13.a		CTACGTCGTTCGTTGA-1	aneuploid	H14.b
AGATCTGTCTTCGAGA-1	diploid	H13.a		CTACGTCTCTGGCGAC-1	diploid	H14.b
AGATTGCAGAACAACT-1	diploid	H13.a		CTAGAGTAGACTAGGC-1	diploid	H14.b
AGATTGCAGAACAATC-1	diploid	H13.a		CTAGAGTAGGAGCGTT-1	diploid	H14.b
AGATTGCAGAACTCGG-1	diploid	H13.a		CTAGAGTCACCATCCT-1	aneuploid	H14.b
AGATTGCAGAATGTGT-1	diploid	H13.a		CTAGAGTGTTATCCGA-1	diploid	H14.b
AGATTGCAGATAGTCA-1	diploid	H13.a		CTAGCCTGTCCTCCAT-1	aneuploid	H14.b
AGATTGCAGATGGCGT-1	aneuploid	H13.a		CTAGCCTGTTAAGACA-1	diploid	H14.b
AGATTGCAGCAGATCG-1	diploid	H13.a		CTAGTGAGTTCCACGG-1	diploid	H14.b
AGATTGCAGCAGGTCA-1	diploid	H13.a		CTAGTGATCTTCGGTC-1	aneuploid	H14.b
AGATTGCAGGAATGGA-1	diploid	H13.a		CTCACACCACGCATCG-1	diploid	H14.b
AGATTGCAGGAGCGTT-1	diploid	H13.a		CTCACACCATCCTTGC-1	aneuploid	H14.b
AGATTGCAGGAGTACC-1	diploid	H13.a		CTCACACGTAAGTGTA-1	aneuploid	H14.b
AGATTGCAGGATATAC-1	diploid	H13.a		CTCACACTCTCTGCTG-1	diploid	H14.b
AGATTGCAGGCAAAGA-1	diploid	H13.a		CTCAGAAAGATCCCGC-1	diploid	H14.b
AGATTGCAGGCATGGT-1	diploid	H13.a		CTCAGAAAGGTGTTAA-1	aneuploid	H14.b
AGATTGCAGGGATACC-1	diploid	H13.a		CTCAGAACAGTAGAGC-1	aneuploid	H14.b
AGATTGCCACAGGCCT-1	diploid	H13.a		CTCAGAATCTGCGTAA-1	diploid	H14.b
AGATTGCCACATCTTT-1	aneuploid	H13.a		CTCATTAAGGCAATTA-1	diploid	H14.b
AGATTGCCAGCTATTG-1	diploid	H13.a		CTCATTAAGTTGCAGG-1	diploid	H14.b
AGATTGCCATAACCTG-1	diploid	H13.a		CTCATTAGTGTATGGG-1	diploid	H14.b
AGATTGCCATACTACG-1	aneuploid	H13.a		CTCATTAGTTACGGAG-1	aneuploid	H14.b
AGATTGCCATAGGATA-1	diploid	H13.a		CTCATTAGTTCACGGC-1	diploid	H14.b
AGATTGCCATTCACTT-1	aneuploid	H13.a		CTCCTAGCACGACGAA-1	diploid	H14.b
AGATTGCGTAGGACAC-1	diploid	H13.a		CTCCTAGCAGGGTACA-1	aneuploid	H14.b
AGATTGCGTCAAAGAT-1	diploid	H13.a		CTCCTAGTCGCGGATC-1	diploid	H14.b
AGATTGCGTCGCTTTC-1	diploid	H13.a		CTCCTAGTCTTTAGTC-1	aneuploid	H14.b
AGATTGCGTGAAGGCT-1	diploid	H13.a		CTCGAAAAGAGTTGGC-1	diploid	H14.b
AGATTGCGTTGGAGGT-1	diploid	H13.a		CTCGAAAAGTCGCCGT-1	diploid	H14.b
AGATTGCGTTGGGACA-1	diploid	H13.a		CTCGAAACACGCCAGT-1	diploid	H14.b
AGATTGCTCTATCCTA-1	diploid	H13.a		CTCGAAATCTAACTTC-1	diploid	H14.b
AGATTGCTCTCACATT-1	aneuploid	H13.a		CTCGAGGCAAGCCGTC-1	diploid	H14.b
AGATTGCTCTCTGTCG-1	diploid	H13.a		CTCGAGGCAATCCAAC-1	diploid	H14.b
AGATTGCTCTGCGACG-1	diploid	H13.a		CTCGAGGGTAGTACCT-1	diploid	H14.b
AGATTGCTCTTGAGGT-1	diploid	H13.a		CTCGAGGGTCAGGACA-1	diploid	H14.b
AGATTGCTCTTTACGT-1	diploid	H13.a		CTCGGAGAGCGTGAAC-1	diploid	H14.b
AGCAGCCAGACTAGGC-1	aneuploid	H13.a		CTCGGAGCAATACGCT-1	diploid	H14.b
AGCAGCCAGATATACG-1	aneuploid	H13.a		CTCGGAGGTCAATGTC-1	aneuploid	H14.b
AGCAGCCAGATGGCGT-1	diploid	H13.a		CTCGGGAAGTCAAGCG-1	diploid	H14.b
AGCAGCCAGCCAGAAC-1	diploid	H13.a		CTCGGGATCATGCTCC-1	aneuploid	H14.b
AGCAGCCAGGACTGGT-1	diploid	H13.a		CTCGGGATCTGGCGAC-1	diploid	H14.b
AGCAGCCAGGCTCAGA-1	diploid	H13.a		CTCGGGATCTGGTTCC-1	diploid	H14.b
AGCAGCCAGGGATGGG-1	diploid	H13.a		CTCGTACAGGGTATCG-1	diploid	H14.b
AGCAGCCAGGTGCTTT-1	diploid	H13.a		CTCGTACCAAGGGTCA-1	aneuploid	H14.b
AGCAGCCAGTGCGATG-1	diploid	H13.a		CTCGTACCACATCCGG-1	diploid	H14.b
AGCAGCCCAAGTTCTG-1	diploid	H13.a		CTCGTCACACCGATAT-1	diploid	H14.b
AGCAGCCCAATCAGAA-1	diploid	H13.a		CTCGTCATCTAGCACA-1	aneuploid	H14.b
AGCAGCCCAATGGACG-1	diploid	H13.a		CTCGTCATCTGCGGCA-1	aneuploid	H14.b
AGCAGCCCACAGACTT-1	aneuploid	H13.a		CTCTAATCAGGTGCCT-1	diploid	H14.b
AGCAGCCCACATGTGT-1	diploid	H13.a		CTCTAATCAGTCGTGC-1	diploid	H14.b
AGCAGCCCACCAGCAC-1	diploid	H13.a		CTCTAATGTTTCCACC-1	aneuploid	H14.b
AGCAGCCCAGGATTGG-1	diploid	H13.a		CTCTAATTCCGGCACA-1	diploid	H14.b
AGCAGCCCAGTAAGCG-1	diploid	H13.a		CTCTAATTCTTCATGT-1	diploid	H14.b
AGCAGCCCAGTCGTGC-1	diploid	H13.a		CTCTACGCATTAACCG-1	diploid	H14.b
AGCAGCCCATCCGGGT-1	diploid	H13.a		CTCTACGTCTGTCTCG-1	diploid	H14.b
AGCAGCCCATCCTTGC-1	diploid	H13.a		CTCTGGTAGAGATGAG-1	aneuploid	H14.b
AGCAGCCGTAAACCTC-1	diploid	H13.a		CTCTGGTCATGCCTAA-1	diploid	H14.b
AGCAGCCGTACATGTC-1	aneuploid	H13.a		CTCTGGTGTGTGGTTT-1	diploid	H14.b
AGCAGCCGTACTTCTT-1	diploid	H13.a		CTGAAACAGCTGAAAT-1	diploid	H14.b
AGCAGCCGTAGGCTGA-1	aneuploid	H13.a		CTGAAGTAGCGCTCCA-1	aneuploid	H14.b
AGCAGCCGTATCTGCA-1	aneuploid	H13.a		CTGAAGTCAAGGACTG-1	diploid	H14.b
AGCAGCCGTCGACTGC-1	diploid	H13.a		CTGAAGTGTGCTTCTC-1	diploid	H14.b
AGCAGCCGTGAGCGAT-1	diploid	H13.a		CTGATAGCAAACCCAT-1	diploid	H14.b
AGCAGCCGTGTCAATC-1	diploid	H13.a		CTGATAGCACGAAACG-1	diploid	H14.b
AGCAGCCGTGTTGAGG-1	diploid	H13.a		CTGATAGCAGGAACGT-1	diploid	H14.b
AGCAGCCGTTCGGCAC-1	aneuploid	H13.a		CTGATAGGTGCTAGCC-1	aneuploid	H14.b
AGCAGCCGTTTGCATG-1	diploid	H13.a		CTGATAGTCTCAAGTG-1	aneuploid	H14.b
AGCAGCCTCAAAGACA-1	diploid	H13.a		CTGATCCGTTCACGGC-1	diploid	H14.b
AGCAGCCTCCTAGAAC-1	aneuploid	H13.a		CTGATCCGTTGGGACA-1	diploid	H14.b
AGCAGCCTCCTCAATT-1	diploid	H13.a		CTGATCCTCTCTGTCG-1	diploid	H14.b
AGCAGCCTCCTTAATC-1	diploid	H13.a		CTGCCTACAAAGGTGC-1	diploid	H14.b
AGCAGCCTCGCCATAA-1	diploid	H13.a		CTGCCTACATGGGACA-1	diploid	H14.b
AGCAGCCTCGCGGATC-1	diploid	H13.a		CTGCCTACATTATCTC-1	diploid	H14.b
AGCAGCCTCGTTACAG-1	aneuploid	H13.a		CTGCCTATCGGATGTT-1	aneuploid	H14.b
AGCAGCCTCTCCCTGA-1	diploid	H13.a		CTGCGGACATTGTGCA-1	diploid	H14.b
AGCAGCCTCTTTACGT-1	aneuploid	H13.a		CTGCTGTTCCGCAGTG-1	diploid	H14.b
AGCATACAGAGTCGGT-1	diploid	H13.a		CTGGTCTAGTCAAGCG-1	aneuploid	H14.b
AGCATACAGCAATCTC-1	diploid	H13.a		CTGGTCTGTCTTCAAG-1	diploid	H14.b
AGCATACAGCAGATCG-1	aneuploid	H13.a		CTGTGCTTCCTAGGGC-1	aneuploid	H14.b
AGCATACAGCATGGCA-1	diploid	H13.a		CTGTTTAAGCAACGGT-1	diploid	H14.b
AGCATACAGCGAAGGG-1	aneuploid	H13.a		CTGTTTAGTACAGTGG-1	diploid	H14.b
AGCATACAGCGGATCA-1	diploid	H13.a		CTTAACTAGAAGGGTA-1	aneuploid	H14.b
AGCATACAGCTAACTC-1	diploid	H13.a		CTTAACTAGTGGGATC-1	aneuploid	H14.b
AGCATACAGCTTCGCG-1	aneuploid	H13.a		CTTAACTCAAGACACG-1	aneuploid	H14.b
AGCATACAGGAACTGC-1	diploid	H13.a		CTTAACTCATTACGAC-1	aneuploid	H14.b
AGCATACAGGACACCA-1	aneuploid	H13.a		CTTAACTTCCAGGGCT-1	diploid	H14.b
AGCATACAGGAGTTTA-1	diploid	H13.a		CTTACCGCAAGGCTCC-1	diploid	H14.b
AGCATACAGGCCGAAT-1	diploid	H13.a		CTTACCGCAGCAGTTT-1	aneuploid	H14.b
AGCATACAGGCTCATT-1	aneuploid	H13.a		CTTACCGCATGCCTAA-1	aneuploid	H14.b
AGCATACCACATGTGT-1	diploid	H13.a		CTTAGGACAGGCAGTA-1	diploid	H14.b
AGCATACCACCGGAAA-1	diploid	H13.a		CTTCTCTAGAAGCCCA-1	diploid	H14.b
AGCATACCACGTTGGC-1	diploid	H13.a		CTTCTCTGTCCGTGAC-1	diploid	H14.b
AGCATACCAGATAATG-1	diploid	H13.a		CTTGGCTCAAGACACG-1	diploid	H14.b
AGCATACCAGGGAGAG-1	diploid	H13.a		CTTGGCTGTCCGCTGA-1	aneuploid	H14.b
AGCATACCATCGTCGG-1	diploid	H13.a		CTTGGCTTCTGATTCT-1	diploid	H14.b
AGCATACGTAGAGTGC-1	diploid	H13.a		CTTTGCGAGAAGGACA-1	aneuploid	H14.b
AGCATACGTCAACTGT-1	diploid	H13.a		CTTTGCGAGTATCTCG-1	aneuploid	H14.b
AGCATACGTCTAGTCA-1	diploid	H13.a		CTTTGCGTCACTCCTG-1	aneuploid	H14.b
AGCATACGTTAAGAAC-1	diploid	H13.a		GAAACTCAGACAAAGG-1	diploid	H14.b
AGCATACGTTTAAGCC-1	diploid	H13.a		GAAACTCCACATCTTT-1	diploid	H14.b
AGCATACGTTTGTTTC-1	diploid	H13.a		GAAACTCGTATTCTCT-1	diploid	H14.b
AGCATACTCACTGGGC-1	diploid	H13.a		GAAACTCGTGAGTATA-1	aneuploid	H14.b
AGCATACTCAGATAAG-1	diploid	H13.a		GAAATGAAGATAGTCA-1	diploid	H14.b
AGCATACTCAGCTGGC-1	diploid	H13.a		GAAATGAAGTCTTGCA-1	diploid	H14.b
AGCATACTCAGGTAAA-1	diploid	H13.a		GAAATGATCTGGTGTA-1	diploid	H14.b
AGCATACTCCAAGTAC-1	diploid	H13.a		GAACATCAGCTCCTCT-1	diploid	H14.b
AGCATACTCCAGTATG-1	diploid	H13.a		GAACCTAAGAACTGTA-1	aneuploid	H14.b
AGCATACTCCCTCTTT-1	diploid	H13.a		GAACCTAAGGAGTTTA-1	diploid	H14.b
AGCATACTCCTCAATT-1	diploid	H13.a		GAACCTACATTCTTAC-1	diploid	H14.b
AGCATACTCTCATTCA-1	diploid	H13.a		GAACCTATCTGTCTCG-1	diploid	H14.b
AGCATACTCTCTAAGG-1	aneuploid	H13.a		GAACGGATCTTATCTG-1	diploid	H14.b
AGCCTAAAGGACAGAA-1	diploid	H13.a		GAAGCAGAGCTGAACG-1	diploid	H14.b
AGCCTAAAGGTAGCCA-1	diploid	H13.a		GAAGCAGTCGGTCCGA-1	diploid	H14.b
AGCCTAAAGGTGCACA-1	diploid	H13.a		GAAGCAGTCTTGCCGT-1	diploid	H14.b
AGCCTAAAGTCGTTTG-1	diploid	H13.a		GAATAAGGTGACGCCT-1	aneuploid	H14.b
AGCCTAACAATGAAAC-1	diploid	H13.a		GAATAAGGTGCACGAA-1	aneuploid	H14.b
AGCCTAACACATTCGA-1	diploid	H13.a		GAATAAGGTTCGCGAC-1	diploid	H14.b
AGCCTAACAGCTTCGG-1	diploid	H13.a		GAATGAAAGCCTTGAT-1	diploid	H14.b
AGCCTAACAGTTTACG-1	diploid	H13.a		GAATGAAAGGAATTAC-1	aneuploid	H14.b
AGCCTAACATAGTAAG-1	diploid	H13.a		GAATGAAGTAGCGTGA-1	aneuploid	H14.b
AGCCTAAGTACAGACG-1	diploid	H13.a		GAATGAATCCTCTAGC-1	aneuploid	H14.b
AGCCTAAGTCAGGACA-1	diploid	H13.a		GACACGCGTCTAGGTT-1	aneuploid	H14.b
AGCCTAAGTCCGACGT-1	aneuploid	H13.a		GACACGCTCAGTTCGA-1	diploid	H14.b
AGCCTAAGTCGATTGT-1	diploid	H13.a		GACACGCTCCCTAACC-1	diploid	H14.b
AGCCTAAGTCTAGAGG-1	diploid	H13.a		GACAGAGAGAAACGAG-1	aneuploid	H14.b
AGCCTAAGTGGCGAAT-1	diploid	H13.a		GACAGAGAGCTAGCCC-1	diploid	H14.b
AGCCTAAGTGTGGCTC-1	diploid	H13.a		GACAGAGCAGTCGATT-1	diploid	H14.b
AGCCTAATCAACCATG-1	aneuploid	H13.a		GACAGAGGTCTAGGTT-1	diploid	H14.b
AGCCTAATCACAATGC-1	diploid	H13.a		GACAGAGGTGCCTGGT-1	aneuploid	H14.b
AGCCTAATCACCGTAA-1	diploid	H13.a		GACCAATAGATCCCGC-1	diploid	H14.b
AGCCTAATCCTGTAGA-1	diploid	H13.a		GACCAATAGTACGTTC-1	diploid	H14.b
AGCCTAATCGTCACGG-1	diploid	H13.a		GACCAATGTATATGGA-1	diploid	H14.b
AGCCTAATCTCGCTTG-1	diploid	H13.a		GACCAATGTTATGTGC-1	aneuploid	H14.b
AGCGGTCAGCATGGCA-1	diploid	H13.a		GACCAATTCACGGTTA-1	diploid	H14.b
AGCGGTCAGCTAGGCA-1	diploid	H13.a		GACCAATTCGGCGCAT-1	diploid	H14.b
AGCGGTCAGCTCCTTC-1	aneuploid	H13.a		GACCTGGGTTCGTTGA-1	diploid	H14.b
AGCGGTCAGGCACATG-1	diploid	H13.a		GACCTGGTCTAACTCT-1	diploid	H14.b
AGCGGTCAGTTTCCTT-1	diploid	H13.a		GACGCGTCATTAGGCT-1	diploid	H14.b
AGCGGTCCAAACTGCT-1	aneuploid	H13.a		GACGGCTCATGTCTCC-1	aneuploid	H14.b
AGCGGTCCAACCGCCA-1	aneuploid	H13.a		GACGGCTGTGATGATA-1	aneuploid	H14.b
AGCGGTCCAAGACGTG-1	diploid	H13.a		GACGGCTGTGCGCTTG-1	diploid	H14.b
AGCGGTCCACAAGCCC-1	aneuploid	H13.a		GACGGCTTCGCAAGCC-1	diploid	H14.b
AGCGGTCCACAAGTAA-1	diploid	H13.a		GACGTGCCAACACGCC-1	diploid	H14.b
AGCGGTCCACCACGTG-1	diploid	H13.a		GACGTGCGTGGCTCCA-1	aneuploid	H14.b
AGCGGTCCACGAGAGT-1	diploid	H13.a		GACGTTAAGGCTCTTA-1	aneuploid	H14.b
AGCGGTCCACTGTGTA-1	diploid	H13.a		GACGTTAAGTAGCGGT-1	aneuploid	H14.b
AGCGGTCCAGACAAAT-1	diploid	H13.a		GACGTTACACCGTTGG-1	diploid	H14.b
AGCGGTCCATATGCTG-1	aneuploid	H13.a		GACGTTACAGCTCGAC-1	aneuploid	H14.b
AGCGGTCCATGGTTGT-1	diploid	H13.a		GACGTTAGTAATCGTC-1	aneuploid	H14.b
AGCGGTCGTAAATACG-1	diploid	H13.a		GACTAACAGTACGCGA-1	diploid	H14.b
AGCGGTCGTAAATGAC-1	aneuploid	H13.a		GACTAACGTGCATCTA-1	diploid	H14.b
AGCGGTCGTAATAGCA-1	diploid	H13.a		GACTAACTCAGCTCTC-1	aneuploid	H14.b
AGCGGTCGTATGCTTG-1	diploid	H13.a		GACTACAGTGAAAGAG-1	diploid	H14.b
AGCGGTCGTCAGAAGC-1	diploid	H13.a		GACTACAGTTTAGGAA-1	aneuploid	H14.b
AGCGGTCGTCGACTGC-1	diploid	H13.a		GACTACATCCTATTCA-1	diploid	H14.b
AGCGGTCGTCGTTGTA-1	diploid	H13.a		GACTACATCGAGCCCA-1	aneuploid	H14.b
AGCGGTCGTGACCAAG-1	aneuploid	H13.a		GACTGCGAGAGAGCTC-1	diploid	H14.b
AGCGGTCTCCTAAGTG-1	diploid	H13.a		GACTGCGAGCTATGCT-1	diploid	H14.b
AGCGGTCTCGCTAGCG-1	diploid	H13.a		GACTGCGAGGGCTTGA-1	aneuploid	H14.b
AGCGGTCTCGGAAATA-1	diploid	H13.a		GACTGCGAGGTGTGGT-1	diploid	H14.b
AGCGGTCTCGTTGACA-1	diploid	H13.a		GAGCAGAAGCGCTTAT-1	diploid	H14.b
AGCGTATAGAACTGTA-1	diploid	H13.a		GAGCAGACAGTGGGAT-1	aneuploid	H14.b
AGCGTATAGACAATAC-1	aneuploid	H13.a		GAGCAGATCACCTCGT-1	diploid	H14.b
AGCGTATAGAGCAATT-1	diploid	H13.a		GAGGTGAGTACTCTCC-1	diploid	H14.b
AGCGTATAGAGTCGGT-1	diploid	H13.a		GAGGTGATCCCTCAGT-1	aneuploid	H14.b
AGCGTATAGCTATGCT-1	diploid	H13.a		GAGGTGATCCTTTACA-1	diploid	H14.b
AGCGTATAGCTCCTCT-1	diploid	H13.a		GAGGTGATCTAAGCCA-1	diploid	H14.b
AGCGTATAGCTGAACG-1	diploid	H13.a		GAGTCCGAGGATGTAT-1	aneuploid	H14.b
AGCGTATAGGTGACCA-1	diploid	H13.a		GAGTCCGGTTCCACTC-1	diploid	H14.b
AGCGTATAGTACGCGA-1	diploid	H13.a		GAGTCCGGTTGGTGGA-1	diploid	H14.b
AGCGTATAGTGCTGCC-1	diploid	H13.a		GAGTCCGTCTTATCTG-1	diploid	H14.b
AGCGTATCAACCGCCA-1	diploid	H13.a		GATCAGTAGAGCAATT-1	diploid	H14.b
AGCGTATCACCCATGG-1	diploid	H13.a		GATCAGTGTGTAATGA-1	aneuploid	H14.b
AGCGTATCATGGGAAC-1	diploid	H13.a		GATCGATAGGGAACGG-1	diploid	H14.b
AGCGTATCATGGTTGT-1	aneuploid	H13.a		GATCGATAGTGCCATT-1	diploid	H14.b
AGCGTATCATGTAAGA-1	aneuploid	H13.a		GATCGATCAAGAGGCT-1	aneuploid	H14.b
AGCGTATCATTTCACT-1	aneuploid	H13.a		GATCGATTCAAGCCTA-1	diploid	H14.b
AGCGTATGTAAGGGCT-1	aneuploid	H13.a		GATCGATTCCCGACTT-1	diploid	H14.b
AGCGTATGTACGCTGC-1	aneuploid	H13.a		GATCGATTCTCGCATC-1	diploid	H14.b
AGCGTATGTATAGGGC-1	diploid	H13.a		GATCTAGAGCACACAG-1	diploid	H14.b
AGCGTATGTCAAACTC-1	diploid	H13.a		GATCTAGCACATCCGG-1	diploid	H14.b
AGCGTATGTCACAAGG-1	aneuploid	H13.a		GATGAAAGTACAGTGG-1	aneuploid	H14.b
AGCGTATGTCATCGGC-1	diploid	H13.a		GATGAGGAGTTTAGGA-1	diploid	H14.b
AGCGTATGTCGTCTTC-1	diploid	H13.a		GATGAGGCAGGATCGA-1	aneuploid	H14.b
AGCGTATGTGTAAGTA-1	diploid	H13.a		GATGAGGCATGGATGG-1	aneuploid	H14.b
AGCGTATGTGTGACCC-1	diploid	H13.a		GATGAGGTCCATGAGT-1	aneuploid	H14.b
AGCGTATGTTAAGACA-1	diploid	H13.a		GATGAGGTCCGCGGTA-1	diploid	H14.b
AGCGTATGTTGTACAC-1	diploid	H13.a		GATGCTAAGAGAACAG-1	diploid	H14.b
AGCGTATTCAACCAAC-1	diploid	H13.a		GATGCTAAGAGTTGGC-1	diploid	H14.b
AGCGTATTCCGCGGTA-1	diploid	H13.a		GATGCTAAGGTGTGGT-1	diploid	H14.b
AGCGTATTCTCAAGTG-1	diploid	H13.a		GATGCTACAATCTGCA-1	aneuploid	H14.b
AGCGTATTCTCGTTTA-1	diploid	H13.a		GATGCTACATCTACGA-1	diploid	H14.b
AGCGTATTCTGCGACG-1	diploid	H13.a		GATTCAGTCGGTCTAA-1	aneuploid	H14.b
AGCGTATTCTTACCGC-1	diploid	H13.a		GCAAACTAGATCCCGC-1	diploid	H14.b
AGCGTCGAGAAACCAT-1	diploid	H13.a		GCAAACTCAACACCTA-1	aneuploid	H14.b
AGCGTCGAGAAAGTGG-1	diploid	H13.a		GCAAACTCACGTCTCT-1	diploid	H14.b
AGCGTCGAGCGTTGCC-1	diploid	H13.a		GCAAACTCACTATCTT-1	diploid	H14.b
AGCGTCGCAAGGACAC-1	diploid	H13.a		GCAATCAAGGTTACCT-1	diploid	H14.b
AGCGTCGCACAGCCCA-1	diploid	H13.a		GCAATCAGTTGAACTC-1	aneuploid	H14.b
AGCGTCGCAGCTGCTG-1	aneuploid	H13.a		GCACATAAGAATTCCC-1	aneuploid	H14.b
AGCGTCGCATAGTAAG-1	diploid	H13.a		GCACATACATATACGC-1	aneuploid	H14.b
AGCGTCGCATATACCG-1	aneuploid	H13.a		GCACATATCTGTACGA-1	aneuploid	H14.b
AGCGTCGGTAACGACG-1	diploid	H13.a		GCACTCTGTAAATGTG-1	diploid	H14.b
AGCGTCGGTCAACATC-1	diploid	H13.a		GCACTCTGTCCGACGT-1	diploid	H14.b
AGCGTCGGTCGTGGCT-1	diploid	H13.a		GCACTCTGTGCAGTAG-1	diploid	H14.b
AGCGTCGGTCTGGAGA-1	diploid	H13.a		GCACTCTTCGTTTATC-1	diploid	H14.b
AGCGTCGGTGAAGGCT-1	diploid	H13.a		GCAGTTACAGACAGGT-1	diploid	H14.b
AGCGTCGTCAGGATCT-1	diploid	H13.a		GCAGTTAGTGGCCCTA-1	aneuploid	H14.b
AGCGTCGTCATGCAAC-1	diploid	H13.a		GCATACAAGTCAAGCG-1	aneuploid	H14.b
AGCGTCGTCCACGACG-1	diploid	H13.a		GCATACAAGTCCTCCT-1	diploid	H14.b
AGCGTCGTCCCGGATG-1	diploid	H13.a		GCATACAAGTGTACGG-1	diploid	H14.b
AGCGTCGTCCGTACAA-1	aneuploid	H13.a		GCATACACAAATTGCC-1	diploid	H14.b
AGCGTCGTCTCGTTTA-1	diploid	H13.a		GCATACAGTAGTAGTA-1	aneuploid	H14.b
AGCGTCGTCTCTGAGA-1	diploid	H13.a		GCATACAGTCACAAGG-1	diploid	H14.b
AGCGTCGTCTTCAACT-1	diploid	H13.a		GCATACAGTCGACTAT-1	diploid	H14.b
[truncated: 18,999 more rows]

## Sheet: Table S4
Table S4 ITH level of each patient
id	Transcriptomic diversity	Physical diversity	Normalized ITH	Dichotomized ITH level
T08	13.5629	1.66561	8.14289	Low-ITH
T09	12.0256	1.269	9.4765	Low-ITH
T13	31.4269	3.21071	9.78814	Low-ITH
T05	13.6193	1.32697	10.2634	Low-ITH
T02	18.3366	1.7519	10.4667	Low-ITH
T16	16.5202	1.37667	12.0002	Low-ITH
T04	17.5253	1.30664	13.4126	Low-ITH
T11	20.6127	1.49565	13.7817	High-ITH
T10	25.9119	1.76224	14.7039	High-ITH
T06	24.0245	1.62359	14.7972	High-ITH
T07	21.6462	1.41794	15.266	High-ITH
T18	50.5841	3.17846	15.9147	High-ITH
T17	31.4343	1.5939	19.7216	High-ITH
T14	26.7489	1.16718	22.9174	High-ITH

## Sheet: Table S5
Table S5 Differentially expressed genes between high-ITH and low-ITH patients
id	logFC	logCPM	F	PValue	FDR
DLK1	9.20937	8.1477	63.1821	1.32478e-11	3.4781e-09
FGF4	9.19821	-0.416769	37.5942	3.23292e-07	7.28381e-06
AGR2	7.9731	3.19315	72.3911	1.11303e-12	5.47643e-10
TRIM6.TRIM34	7.72976	-1.73933	40.7815	1.42532e-07	3.87338e-06
HMGA2	7.45516	2.85567	60.5187	2.79826e-11	5.77934e-09
MAGEB16	7.36964	-1.12364	62.0103	1.83745e-11	4.41147e-09
BPIFB2	6.78546	3.63282	58.5093	4.96861e-11	9.27275e-09
KHDC1L	6.76918	-0.950857	52.8307	2.64404e-10	3.34925e-08
SPATA3	6.76571	-1.70278	56.3241	9.37142e-11	1.46378e-08
CATSPERD	6.69564	-2.07646	68.606	3.02061e-12	1.09824e-09
AFP	6.66305	11.3634	43.189	5.42929e-09	3.1148e-07
TUBAL3	6.62582	0.0402367	44.8326	3.18652e-09	2.17227e-07
FMR1NB	6.5135	-2.0511	61.8078	1.9449e-11	4.56463e-09
AGTR2	6.47461	-1.23333	55.1999	1.30438e-10	1.88831e-08
PADI1	6.29213	2.44283	46.6729	1.77053e-09	1.36566e-07
CFAP46	6.23009	-0.468474	65.7255	6.57546e-12	1.95873e-09
C10orf82	6.16686	-2.33315	53.5103	2.15605e-10	2.88739e-08
FREM2	6.13334	2.4993	81.2649	1.18238e-13	1.0175e-10
PRY2	6.08598	-3.00569	29.7033	2.89161e-06	4.11829e-05
IGFL1	6.07544	-2.53517	48.2471	1.07879e-09	9.65923e-08
GRHL2	6.01123	1.202	49.5307	7.23761e-10	7.05098e-08
VGLL2	5.95898	-1.85399	50.2341	5.82611e-10	5.86016e-08
PAGE2	5.85702	2.92367	33.4776	1.49609e-07	3.9984e-06
SLC6A19	5.82394	0.904341	44.0804	4.06276e-09	2.51775e-07
PADI3	5.77968	1.73589	36.7959	4.65635e-08	1.6172e-06
H1FNT	5.70341	-0.62081	71.7233	1.32489e-12	5.8636e-10
HOXD1	5.66896	1.28703	47.2864	1.45848e-09	1.19534e-07
SPRR3	5.5761	-2.89232	52.7203	2.73348e-10	3.38733e-08
IGF2	5.44614	10.9753	44.3504	3.72281e-09	2.42295e-07
NKX2.2	5.42034	-0.268037	30.4505	4.48816e-07	9.39685e-06
PAGE5	5.41944	3.59708	31.6709	2.87055e-07	6.63654e-06
RASSF10	5.39612	-3.04283	63.4683	1.22355e-11	3.26772e-09
PRAMEF9	5.35202	-2.09496	37.629	3.49376e-08	1.30092e-06
ITGB6	5.27286	-0.379031	56.9313	7.84808e-11	1.27504e-08
B3GNT6	5.24818	-2.25877	41.2617	1.02427e-08	5.1016e-07
KLK6	5.2296	-2.6358	44.2093	3.8966e-09	2.4737e-07
PRY	5.22907	-3.00042	41.2021	1.04474e-08	5.17028e-07
VWDE	5.22018	0.141198	33.2015	1.65151e-07	4.32127e-06
TFF1	5.1988	-1.30571	33.6802	1.39167e-07	3.81541e-06
BLOC1S5.TXNDC5	5.19763	2.83546	18.3072	5.38094e-05	0.000439845
ACTN3	5.12101	3.48576	31.6348	2.90855e-07	6.69442e-06
MYH4	5.07942	6.08825	24.6944	3.99808e-06	5.32962e-05
HOXC13	5.0595	-1.1974	35.8092	6.56286e-08	2.1091e-06
RBP3	5.01711	-3.6717	31.633	1.65285e-06	2.63131e-05
PEBP4	4.95501	-1.24198	41.4802	9.526e-09	4.83796e-07
KRT19	4.93913	5.18815	27.6253	1.29098e-06	2.1689e-05
WIF1	4.9379	-1.94698	35.9005	6.35683e-08	2.06431e-06
GGT2	4.91313	0.1138	32.4507	2.16368e-07	5.3584e-06
FAM153B	4.90003	-2.71355	58.8686	4.48094e-11	8.56911e-09
LRRN4CL	4.88148	-0.74106	52.1445	3.25268e-10	3.8461e-08
NWD2	4.83923	1.50078	38.3678	2.71312e-08	1.05594e-06
FEZF1	4.80526	-0.475075	38.1801	2.89264e-08	1.11325e-06
CYP26B1	4.75066	2.59995	56.3092	9.41248e-11	1.46378e-08
PTF1A	4.71188	-2.37038	40.6514	1.25517e-08	6.00946e-07
ENTPD3	4.68202	0.0224172	36.1405	5.84649e-08	1.95177e-06
GPR50	4.67818	-1.6627	29.4667	6.46118e-07	1.24948e-05
RAB25	4.66712	1.99049	26.3035	2.13982e-06	3.23374e-05
HFM1	4.63024	-0.960766	43.5502	4.82608e-09	2.86957e-07
CCNE1	4.62032	5.55015	72.3284	1.13135e-12	5.47643e-10
DPRX	4.61616	-2.66278	34.0148	1.23535e-07	3.49188e-06
MAGEL2	4.61042	-0.648593	29.957	5.38584e-07	1.08066e-05
PLXNA4	4.60338	0.737493	36.0028	6.13405e-08	2.0088e-06
LRRC66	4.59214	-0.15428	66.5042	5.32004e-12	1.61583e-09
TRPV6	4.56438	-0.391189	36.4313	5.28405e-08	1.80286e-06
PTCHD3	4.56211	0.197534	31.0509	3.5998e-07	7.93185e-06
CASP14	4.55698	-2.91689	38.8689	2.28773e-08	9.22837e-07
KCNJ16	4.55644	0.447736	37.5075	3.64269e-08	1.33393e-06
DEFB124	4.53642	-2.98095	39.6434	1.76038e-08	7.72471e-07
BSND	4.53151	0.345027	39.2886	1.98444e-08	8.37575e-07
UGT2B28	4.52552	-0.170723	32.3823	2.21784e-07	5.45307e-06
FAM178B	4.52214	1.49543	23.3294	6.85512e-06	8.34291e-05
SSX3	4.51184	2.08701	21.685	1.32757e-05	0.000144793
ADAD1	4.50129	-1.14889	25.1097	3.39871e-06	4.6672e-05
HNRNPCL3	4.48187	-1.74294	26.3298	2.11827e-06	3.20744e-05
GJB7	4.47547	-0.7663	31.3059	3.27923e-07	7.35098e-06
SPATS1	4.46052	-2.37076	24.501	4.31333e-06	5.65258e-05
KRT7	4.45436	5.31635	35.1438	8.28694e-08	2.51696e-06
PITX2	4.43585	1.28916	26.7394	1.8099e-06	2.82046e-05
FGF19	4.43041	3.04829	37.3365	3.86349e-08	1.39826e-06
ATP2C2	4.37946	0.72447	36.2785	5.57234e-08	1.87642e-06
SMYD1	4.35186	-0.366382	26.1233	2.29368e-06	3.41625e-05
CYP11B2	4.34069	-3.68174	38.8973	2.26581e-08	9.1638e-07
FAM180A	4.31707	1.05674	28.7198	8.5417e-07	1.58267e-05
DMRTB1	4.3093	-1.92971	26.9374	1.67778e-06	2.66007e-05
GGTLC3	4.30667	-2.42633	34.6684	9.79906e-08	2.89671e-06
GLI3	4.30309	2.43991	53.3127	2.28752e-10	3.00285e-08
HOXD11	4.29472	-2.38425	32.8567	1.86916e-07	4.79358e-06
MYH13	4.27566	-1.73154	29.0612	7.51649e-07	1.41815e-05
MAFA	4.27296	2.12444	43.5857	4.77064e-09	2.85318e-07
EDN3	4.21743	-2.45628	39.495	1.85073e-08	8.05274e-07
SOX11	4.20971	-1.20704	43.9632	4.22004e-09	2.59399e-07
GALNT9	4.20692	-1.1426	43.5426	4.838e-09	2.86957e-07
SP8	4.1961	0.349829	26.7513	1.80164e-06	2.81325e-05
PNMA5	4.1867	2.31171	27.4862	1.361e-06	2.25958e-05
APBA2	4.15498	2.49046	67.7848	3.76446e-12	1.29581e-09
NTS	4.15037	1.22549	23.4733	6.47386e-06	7.95874e-05
PRSS16	4.13953	0.930566	32.1957	2.37264e-07	5.74253e-06
SIX2	4.12574	0.101181	46.6591	1.77826e-09	1.36566e-07
RBMY1J	4.12524	-2.12314	25.6693	2.73395e-06	3.94677e-05
HOXD13	4.12064	-3.35741	32.8066	1.90315e-07	4.84124e-06
RBMY1F	4.11903	-2.93698	30.7426	4.03082e-07	8.65675e-06
SLC6A14	4.10691	-1.12698	24.434	4.42839e-06	5.77405e-05
MYOZ1	4.08591	-0.943801	30.931	3.7614e-07	8.1989e-06
B4GALNT4	4.08213	0.290156	32.4995	2.12588e-07	5.30449e-06
SEMA3E	4.07949	-0.834038	27.7317	1.23989e-06	2.099e-05
CCR6	4.07323	2.22346	25.4613	2.96384e-06	4.18123e-05
TECRL	4.06924	0.613963	21.847	1.24318e-05	0.000137647
MAGEB1	4.04384	-1.49758	24.1547	4.94315e-06	6.32805e-05
DSCR4	4.03195	0.202558	21.4501	1.46058e-05	0.000156679
TEX101	4.02671	-1.63218	28.6727	8.69382e-07	1.60509e-05
HOXC6	4.0196	-0.947405	34.3414	1.10009e-07	3.19706e-06
FBN3	3.99544	3.12611	52.7845	2.68113e-10	3.34925e-08
HOXC9	3.98927	-0.523276	27.3319	1.4433e-06	2.3658e-05
PDIA2	3.98048	4.01514	26.6311	1.88666e-06	2.91079e-05
PRTG	3.97025	0.792844	37.8922	3.19212e-08	1.20895e-06
ALX1	3.96872	0.00511734	19.3987	3.40143e-05	0.000307041
FRRS1L	3.96828	2.57268	30.1222	5.06634e-07	1.03124e-05
ATP6V0A4	3.94814	-2.4848	32.7087	1.97147e-07	4.98988e-06
DMKN	3.93649	2.60498	34.0851	1.20484e-07	3.43039e-06
GRM5	3.91828	-2.29935	26.8651	1.72485e-06	2.72354e-05
ART5	3.9153	-0.26915	25.6249	2.78151e-06	4.00052e-05
SLC5A1	3.91325	-0.806318	28.019	1.11212e-06	1.93341e-05
HOXC8	3.9104	-1.95301	32.4298	2.18006e-07	5.37725e-06
C8orf88	3.8764	-0.646763	34.0334	1.22721e-07	3.47522e-06
ELOVL4	3.86785	0.390412	33.0861	1.72128e-07	4.47361e-06
CDH9	3.84687	1.0955	17.2566	8.41892e-05	0.000631215
C6orf222	3.83504	-0.474444	26.4802	1.9992e-06	3.05401e-05
GDF10	3.82182	0.902958	20.8136	1.89432e-05	0.000192287
ADAMTS18	3.82136	-0.788202	34.9805	8.77726e-08	2.64e-06
PTHLH	3.81125	0.891883	39.3672	1.93241e-08	8.24599e-07
PRKG2	3.7855	-2.43143	32.0925	2.46301e-07	5.88766e-06
TECTA	3.77932	2.49259	60.8694	2.53369e-11	5.52774e-09
FAM153A	3.77558	-0.139455	58.2677	5.32695e-11	9.82315e-09
CILP	3.77134	2.55658	52.9469	2.5532e-10	3.26851e-08
CHL1	3.74761	-2.9128	32.889	1.84759e-07	4.74614e-06
GALNT13	3.74038	0.18908	25.1549	3.33933e-06	4.60608e-05
HSD3B1	3.73428	-0.0445335	28.2472	1.02035e-06	1.81044e-05
PPP1R3A	3.73191	-1.12893	18.4055	5.1618e-05	0.000425299
MFSD6L	3.72534	-1.18346	27.5043	1.35168e-06	2.24892e-05
LYPD6B	3.7114	-2.35098	31.3327	3.2472e-07	7.30032e-06
PRAC2	3.70756	-3.25432	26.9952	1.64109e-06	2.62068e-05
DSCR8	3.70133	0.909299	18.351	5.28209e-05	0.000433137
KEL	3.69232	1.33277	48.8845	8.84363e-10	8.30229e-08
GRIK2	3.6724	0.891268	29.7503	5.8147e-07	1.14738e-05
MUM1L1	3.66826	2.29652	25.2718	3.19068e-06	4.44857e-05
MATN3	3.66589	0.733275	27.9326	1.14907e-06	1.9733e-05
BPIFB6	3.66585	-2.91848	24.776	3.87227e-06	5.22032e-05
MFAP2	3.66011	1.69567	30.1298	5.05207e-07	1.02969e-05
TDRD1	3.64863	-2.16574	20.5137	2.14273e-05	0.000212762
DCHS2	3.64578	-0.146114	25.6558	2.74832e-06	3.96382e-05
SPATA31D1	3.64164	-2.47401	21.2286	1.59851e-05	0.000167871
ARMC4	3.62551	-2.40202	28.5016	9.27124e-07	1.69154e-05
SLC22A31	3.62438	5.13943	17.4835	7.63918e-05	0.000587048
SULT1C4	3.61086	3.74106	44.8221	3.1974e-09	2.17227e-07
LPAR3	3.60332	0.0369849	19.0475	3.93953e-05	0.000345741
OR8G5	3.59625	-2.57651	31.1178	3.51267e-07	7.77303e-06
SERPINB2	3.57533	-2.08718	23.0964	7.52247e-06	8.99689e-05
IL31	3.57203	-2.85861	24.01	5.2336e-06	6.61997e-05
OVOL1	3.54171	0.59116	21.8445	1.24445e-05	0.000137652
GRIA2	3.53705	-1.4531	21.6199	1.36314e-05	0.000147946
FRAS1	3.51838	4.11183	23.0947	7.52742e-06	8.99689e-05
KRT15	3.51594	-3.11754	27.5705	1.31811e-06	2.20255e-05
RAP1GAP2	3.51565	2.83693	88.7444	1.9703e-14	3.3911e-11
SLC25A41	3.51273	-1.66483	27.8123	1.20259e-06	2.04704e-05
NRK	3.50944	-1.31252	26.5216	1.96762e-06	3.0117e-05
SLC6A15	3.46476	-2.55374	19.4047	3.39292e-05	0.000306646
EPHB3	3.44948	0.983185	39.1187	2.10187e-08	8.68212e-07
ANO3	3.44809	1.20242	32.7625	1.9336e-07	4.91006e-06
LGALS9B	3.43735	-2.3951	32.5992	2.0508e-07	5.15696e-06
PODXL2	3.41797	3.09959	39.6986	1.72791e-08	7.61817e-07
HOXB13	3.4166	-1.99235	22.2901	1.0394e-05	0.000118037
XAGE5	3.37976	0.712849	15.0419	0.000220889	0.00139656
SOHLH2	3.37373	-1.49443	17.338	8.13012e-05	0.00061432
PNCK	3.37153	2.7233	18.453	5.0593e-05	0.000419307
PCSK1N	3.36961	2.17321	27.1937	1.52134e-06	2.48059e-05
FXYD3	3.36905	1.79601	34.6231	9.95696e-08	2.93219e-06
RBMY1A1	3.36871	0.43091	12.8471	0.000592415	0.00310963
KCNK2	3.36613	-1.48528	17.1249	8.90892e-05	0.000661549
MGAM	3.365	1.57823	26.0156	2.39107e-06	3.53751e-05
FOXG1	3.35855	-0.782062	15.0198	0.000223056	0.00140682
AVP	3.3519	-0.935535	23.2034	7.20793e-06	8.68878e-05
POU6F2	3.34985	-0.494522	21.8489	1.2422e-05	0.000137638
OSTN	3.34835	-2.91348	23.5267	6.33796e-06	7.81026e-05
CEACAM6	3.34327	-3.15432	24.63	4.10026e-06	5.44242e-05
SLC36A2	3.32563	-1.57885	19.6328	3.08521e-05	0.000285313
S100P	3.31578	2.52265	20.713	1.97413e-05	0.000199083
GPC4	3.30967	1.65578	54.4101	1.6484e-10	2.30034e-08
EPS8L1	3.30806	2.26487	41.5496	9.30963e-09	4.74363e-07
PCDHB1	3.30176	-3.57877	25.4461	2.98143e-06	4.20222e-05
TRPM6	3.29129	-0.146605	46.6544	1.78091e-09	1.36566e-07
SLC1A7	3.28969	4.41774	27.7698	1.22215e-06	2.07279e-05
STK33	3.28505	-0.941949	21.5847	1.38279e-05	0.000149627
RPS4Y2	3.28033	-2.56848	16.658	0.000108955	0.000779185
ADH1C	3.27953	9.53152	27.9934	1.12295e-06	1.95006e-05
COL22A1	3.2773	1.71117	18.1443	5.76544e-05	0.000465866
MYH1	3.27527	-1.79316	21.6518	1.34558e-05	0.000146472
GRIK4	3.27031	-0.0511546	28.9409	7.86257e-07	1.47805e-05
BVES	3.26576	0.241554	45.0221	2.9982e-09	2.09199e-07
IL17F	3.26171	-2.82875	22.0904	1.12662e-05	0.000126185
TFF2	3.26149	-1.40799	15.6431	0.000169506	0.00111746
ADAMTS16	3.25563	0.509812	36.0178	6.10193e-08	2.00252e-06
CA9	3.25189	2.0619	24.7566	3.9018e-06	5.23572e-05
TM4SF20	3.24438	4.03197	15.7711	0.00016026	0.00106863
GAL3ST2	3.2437	0.300146	35.8344	6.50545e-08	2.10375e-06
LTF	3.23795	1.29568	29.9597	5.38033e-07	1.08066e-05
GPR20	3.22991	-0.946794	30.8882	3.82101e-07	8.28956e-06
FAM153C	3.22744	-1.21956	29.4819	6.42483e-07	1.24401e-05
CLC	3.22598	-3.01114	19.6216	3.09972e-05	0.000286313
MISP	3.20882	1.87211	19.1421	3.7865e-05	0.000334395
LCN15	3.19123	-0.214823	13.949	0.000359568	0.00208369
GABRG2	3.19048	-0.174977	13.0449	0.000541287	0.00289022
HPGD	3.17368	6.06447	26.4257	2.04148e-06	3.11246e-05
PCDHA10	3.16936	-0.231868	16.8254	0.000101354	0.000735454
BCAS1	3.16708	0.35814	25.5023	2.917e-06	4.13397e-05
PCDH9	3.15626	1.26002	24.3642	4.55165e-06	5.9147e-05
C10orf67	3.14921	-2.11163	20.6245	2.04725e-05	0.000205122
CRISP3	3.14571	-0.687704	16.1836	0.000133851	0.000923131
LDOC1	3.12048	2.58491	37.2493	3.9814e-08	1.4309e-06
RBMY1E	3.11187	-0.590423	12.2932	0.000763922	0.00384568
ADIRF	3.09489	3.82601	46.304	1.99037e-09	1.50394e-07
KCNK15	3.09344	-1.67872	17.7911	6.69927e-05	0.00052676
HES7	3.09074	-1.77869	20.7741	1.92526e-05	0.000194944
MUC5AC	3.08793	-2.0628	15.6353	0.00017009	0.00111924
DLGAP2	3.07103	-1.72903	21.6056	1.37109e-05	0.000148623
SLC45A4	3.06159	4.58628	50.835	4.8455e-10	5.06968e-08
ADAMTS20	3.04918	-1.01707	15.8577	0.000154302	0.00103514
ESRP1	3.04684	1.48334	11.1851	0.00127924	0.0058144
PRTN3	3.04292	-2.64829	20.6871	1.99526e-05	0.000200692
LGALS9C	3.0359	-0.771381	26.7905	1.77484e-06	2.77981e-05
EPHX3	3.03499	-0.734436	51.1758	4.36619e-10	4.76284e-08
PEG3	3.0297	4.15371	15.4243	0.000186606	0.00121502
FLNC	3.02536	4.70172	18.3794	5.21906e-05	0.000429104
ASCL1	3.02365	1.90503	12.8216	0.000599363	0.00313971
HAMP	3.00771	2.93335	28.2764	1.00917e-06	1.80093e-05
REM1	3.00743	0.239143	40.0608	1.52973e-08	6.98981e-07
AHNAK2	3.00386	1.45066	28.8146	8.24327e-07	1.54213e-05
ALPI	3.0018	-0.479132	19.6115	3.11269e-05	0.000287168
LRFN5	2.9921	3.27661	10.4737	0.0017903	0.00764592
PRR5.ARHGAP8	2.98003	0.30822	37.7264	3.37881e-08	1.2642e-06
RXFP4	2.96971	-2.785	21.5038	1.42902e-05	0.000154039
CNTN5	2.9676	-0.68631	18.6463	4.66312e-05	0.000394063
ANKRD33	2.95835	-0.221184	16.7642	0.000104065	0.000750473
B3GALT1	2.95775	-0.627167	14.4482	0.000287539	0.00173644
NAALAD2	2.9541	2.15293	39.9468	1.58943e-08	7.14777e-07
NQO1	2.95222	5.53955	31.6378	2.90541e-07	6.69442e-06
EHF	2.94792	2.53963	36.1272	5.8737e-08	1.95244e-06
IFITM10	2.9338	3.91776	30.3669	4.62857e-07	9.61079e-06
CDH7	2.92749	-1.70131	13.2997	0.000482075	0.00263305
PADI2	2.91292	2.47842	19.5175	3.237e-05	0.000296128
CCL11	2.90819	-2.31954	15.9744	0.000146636	0.000992415
STK32C	2.90152	4.37484	37.0858	4.21234e-08	1.48971e-06
HCAR1	2.89902	-0.481952	17.9088	6.37185e-05	0.000505117
CSMD3	2.89635	-1.4569	15.9295	0.000149537	0.00100929
SLITRK3	2.89383	2.66245	13.2812	0.000486151	0.00264817
RBMY1D	2.89055	-1.02445	10.7669	0.00155786	0.00680906
ANXA8	2.88787	1.13863	13.6234	0.000416373	0.00234106
HMX3	2.88087	-1.09573	10.9321	0.00144093	0.00638811
TBC1D3E	2.87327	-1.57621	14.3001	0.0003072	0.00183373
FLG	2.87149	0.127903	16.851	0.000100241	0.00073001
CLEC18C	2.87139	-0.973636	21.916	1.20894e-05	0.000134529
SORCS1	2.87001	-2.19525	13.6163	0.000417712	0.00234518
GLB1L2	2.85587	0.977499	20.2327	2.40596e-05	0.000234392
RFX4	2.85321	-2.54884	15.3222	0.000195182	0.00125974
CD207	2.85251	-2.1464	26.2933	2.14822e-06	3.24326e-05
RBMY1B	2.85143	-0.982207	10.9644	0.0014192	0.00630803
LEFTY1	2.85011	2.21709	26.2424	2.19074e-06	3.29142e-05
RYR2	2.84709	0.337622	22.8757	8.21607e-06	9.67074e-05
SERPINE2	2.83981	3.89837	42.1137	7.72594e-09	4.11254e-07
PRND	2.83811	-0.83772	21.8062	1.26392e-05	0.000139247
FKBP10	2.83734	5.09116	41.4344	9.6718e-09	4.86416e-07
MUC12	2.82701	-1.12999	24.8451	3.76896e-06	5.10771e-05
HHLA2	2.82448	-0.80207	17.0974	9.0147e-05	0.000667165
CACNA1H	2.82285	3.58221	36.7843	4.67512e-08	1.62008e-06
FAM83E	2.81665	-2.36838	20.5965	2.07091e-05	0.000206558
PRSS12	2.81181	1.06208	13.3462	0.000472019	0.00258901
EPHB6	2.80985	2.80074	44.1686	3.94826e-09	2.49627e-07
C9orf66	2.80275	0.628209	20.9045	1.82502e-05	0.000186968
ZNF334	2.79925	0.708746	53.0838	2.45022e-10	3.18941e-08
KCNK9	2.79277	-0.245106	29.8174	5.67184e-07	1.12882e-05
IL13	2.79189	-2.75557	24.0654	5.12038e-06	6.51188e-05
A4GNT	2.78657	-2.07314	16.1443	0.000136162	0.000936172
PROM2	2.78513	0.573303	30.2898	4.76225e-07	9.83564e-06
WNK2	2.78008	4.33572	15.737	0.000162671	0.00108255
TYRO3	2.77432	3.77666	38.9567	2.22057e-08	9.05172e-07
PCDHB2	2.76666	-0.186371	32.7087	1.97147e-07	4.98988e-06
ZNF280B	2.762	-0.818896	18.3262	5.33786e-05	0.000436785
C12orf56	2.75566	1.33426	25.0163	3.52488e-06	4.8191e-05
ISL2	2.755	-0.108606	18.2374	5.54229e-05	0.00045113
LGALS7B	2.7528	-2.97766	18.5749	4.8056e-05	0.000404119
GABRB3	2.74762	-1.2565	14.8108	0.000244703	0.001518
TBC1D3F	2.7456	-0.946598	13.0032	0.000551675	0.00293194
LARP6	2.74515	2.45039	35.5153	7.27383e-08	2.2808e-06
NKX3.2	2.72836	-1.3593	17.2768	8.34631e-05	0.000626377
LGI4	2.72718	4.56987	37.5511	3.5885e-08	1.33224e-06
GABRR1	2.72702	-0.311116	10.6866	0.00161824	0.00704512
KRT80	2.72661	0.396764	19.1354	3.79722e-05	0.00033496
PRAMEF7	2.72496	-1.97273	14.2332	0.00031653	0.00187856
CAPN6	2.7248	0.899327	10.4059	0.00184896	0.00784022
ARHGAP8	2.72405	0.376363	40.1511	1.48406e-08	6.83793e-07
DMBX1	2.72133	-2.25065	17.1675	8.74737e-05	0.000651562
DRGX	2.72055	-0.98141	10.7791	0.00154893	0.00678148
FOLR1	2.71946	0.763929	14.7713	0.000249034	0.00153833
OR52N4	2.71492	-2.41197	27.8707	1.17631e-06	2.00894e-05
TCTE1	2.71108	-1.09684	24.6359	4.09087e-06	5.43461e-05
ID1	2.70746	5.36167	33.8001	1.33344e-07	3.70231e-06
RTP1	2.70461	-2.74099	13.1904	0.000506608	0.00274096
ATRNL1	2.70343	2.58804	15.9047	0.000151169	0.00101942
TMC4	2.69961	3.07327	36.3039	5.52325e-08	1.86802e-06
PSD2	2.68558	-0.801456	31.0716	3.57256e-07	7.88305e-06
TPSG1	2.68097	-2.31257	21.2399	1.59116e-05	0.000167325
MMP7	2.67638	2.00654	11.8642	0.000931637	0.00451818
C6orf132	2.67616	0.724031	19.3311	3.49871e-05	0.000313447
NTRK2	2.67379	-0.494058	31.2019	3.40626e-07	7.57001e-06
CALML6	2.66937	1.9608	40.1498	1.48469e-08	6.83793e-07
CNR1	2.6555	0.892799	25.7037	2.69777e-06	3.90912e-05
ZNF311	2.65298	1.25281	32.3145	2.27282e-07	5.53553e-06
CAPN13	2.6437	0.577254	9.20308	0.00329885	0.0125121
ANXA8L1	2.63603	1.31737	8.91127	0.00380402	0.0139963
PLA2R1	2.63183	0.835199	68.4015	3.1905e-12	1.1232e-09
KCND2	2.62721	-2.45063	17.8195	6.61855e-05	0.000521472
MAGED4	2.62471	3.40884	16.8923	9.8468e-05	0.000719127
FREM1	2.62387	1.32018	12.6413	0.00065095	0.00337344
DIO3	2.61382	-0.865834	12.1377	0.000820787	0.00407761
RGS13	2.61008	-0.66175	19.4565	3.32039e-05	0.000301482
TBX18	2.6074	0.425106	25.4269	3.00376e-06	4.21834e-05
ZNF880	2.60021	1.50005	53.5006	2.16228e-10	2.88739e-08
PNMA2	2.59334	0.102148	24.5773	4.18589e-06	5.52765e-05
FAM9A	2.5881	-1.76881	12.3059	0.000759449	0.00382938
ALOX15B	2.58265	3.53694	16.6431	0.000109658	0.000783129
AMY2A	2.57723	-1.73946	12.0076	0.000871699	0.00428518
OR10G2	2.57347	-2.99934	18.0605	5.97414e-05	0.000478982
C1orf116	2.57066	2.46019	17.6025	7.26053e-05	0.000563455
MAGED4B	2.56868	3.38295	17.6717	7.04904e-05	0.000548967
FOXD4	2.56574	-0.0856183	79.1345	2.00136e-13	1.41621e-10
MAPK10	2.55866	1.10383	44.6591	3.3697e-09	2.23063e-07
PRAMEF8	2.55016	-1.27383	13.5458	0.000431229	0.00240625
KRT81	2.54744	-1.02801	19.6699	3.038e-05	0.00028162
RPL39L	2.54658	2.27296	24.8984	3.69109e-06	5.01975e-05
ZG16B	2.5462	-1.28608	19.4366	3.34805e-05	0.000303525
ZNF556	2.54559	-0.18946	9.50334	0.00285142	0.0111228
GAP43	2.53785	-0.562447	12.2545	0.000777684	0.00389975
OCM	2.5314	-1.79428	25.7637	2.63577e-06	3.83442e-05
BRINP1	2.52874	-0.924749	10.4451	0.00181474	0.00772262
SPINK5	2.52796	1.83052	44.0798	4.06351e-09	2.51775e-07
ENPP3	2.52757	3.46233	21.793	1.2707e-05	0.000139696
ZIC1	2.52631	3.44402	10.4766	0.00178783	0.00764212
SLITRK1	2.52464	-2.49588	10.3056	0.00193943	0.00815025
UCHL1	2.5235	3.90686	17.0727	9.11088e-05	0.000672998
SOHLH1	2.51932	-0.904978	9.66618	0.00263562	0.01042
TRNP1	2.51069	5.66763	16.502	0.000116565	0.000821391
ZSCAN1	2.50582	-1.84202	12.9627	0.000561961	0.00297701
KIF1A	2.5021	1.13474	15.3346	0.000194121	0.00125341
CHST4	2.49993	-1.64028	19.6507	3.06241e-05	0.000283374
TMC5	2.49861	0.257177	19.9256	2.7319e-05	0.000260413
KLHL35	2.494	-0.548616	27.0648	1.59809e-06	2.57055e-05
RAB3D	2.48117	3.66516	51.0689	4.51105e-10	4.88644e-08
CHGB	2.47693	-1.51925	10.1232	0.00211599	0.00873347
PCDHGC5	2.474	-0.84716	17.3435	8.11121e-05	0.00061347
VCAN	2.47162	3.69456	30.1734	4.97138e-07	1.01861e-05
TNNI3	2.46563	-1.89072	14.9565	0.000229398	0.0014392
OGN	2.46308	-0.345317	15.2768	0.000199128	0.00128254
SLC3A1	2.46284	3.74414	18.765	4.43577e-05	0.000379195
S100A2	2.4591	-1.43347	20.4486	2.20095e-05	0.000217707
ZDHHC19	2.45812	3.3212	19.8461	2.82355e-05	0.000267177
HSD3B2	2.45441	-0.995142	22.2856	1.04131e-05	0.000118168
PRSS21	2.45305	-2.12803	16.1073	0.000138379	0.000948025
SALL4	2.45279	3.09978	13.6466	0.000412026	0.00232337
S100A14	2.45274	5.20429	22.6762	8.89982e-06	0.000103575
TRIM6	2.45176	2.0281	33.7511	1.35695e-07	3.75342e-06
PRDM9	2.45085	-2.13877	19.9413	2.71424e-05	0.000258889
MAP3K15	2.4504	-0.301748	13.7887	0.000386453	0.00220892
EGLN3	2.44922	3.24092	67.7009	3.85042e-12	1.29659e-09
SLC22A24	2.43435	-1.65699	31.4716	3.08677e-07	7.04183e-06
MMP10	2.43384	-0.113533	14.9082	0.000234361	0.00146499
PBX1	2.4332	2.27077	63.5722	1.18881e-11	3.2582e-09
SSTR2	2.43246	2.76096	25.7607	2.6388e-06	3.83442e-05
CACNG4	2.43166	0.618777	12.8958	0.000579401	0.00305373
KRTAP5.5	2.42832	-2.79074	12.9961	0.000553464	0.00293802
SCN11A	2.42338	-1.38619	27.9581	1.13805e-06	1.96068e-05
MAMDC4	2.42131	6.06078	44.8264	3.19293e-09	2.17227e-07
AIRE	2.42057	-2.40086	21.7594	1.28809e-05	0.000141206
DCAF4L2	2.40485	3.15476	9.26891	0.00319488	0.0121893
SMPDL3B	2.40152	0.354533	21.9968	1.17006e-05	0.000130578
ATP6V1B1	2.39587	-1.34966	28.1795	1.04672e-06	1.84665e-05
ALPK3	2.39587	4.88369	32.1775	2.38832e-07	5.76248e-06
RNASE10	2.39233	-1.72	21.7876	1.27347e-05	0.000139901
MAGEC3	2.38459	-1.21283	9.16398	0.00336228	0.0127091
TBX10	2.38187	1.04728	51.86	3.54564e-10	4.09866e-08
NPC1L1	2.37597	5.56632	14.4838	0.000283011	0.00171311
KIAA1549	2.3721	2.1022	26.9132	1.69338e-06	2.67657e-05
CCL25	2.37196	4.07988	10.5362	0.00173787	0.00747951
IGDCC3	2.37145	0.158754	10.2622	0.00197999	0.00827738
LGSN	2.36994	2.71955	18.5233	4.91141e-05	0.000410565
PRR15L	2.36787	2.74777	22.8126	8.42622e-06	9.88804e-05
CA12	2.36248	3.81329	13.3737	0.000466162	0.00256513
RNF186	2.36248	0.503163	15.2468	0.000201783	0.00129586
ADAM11	2.36182	1.56319	42.5138	6.77295e-09	3.70679e-07
RBM20	2.35953	2.23377	16.731	0.000105567	0.000758029
THBS4	2.35473	5.36545	22.0247	1.15694e-05	0.000129207
SLC4A3	2.35395	0.899399	16.3716	0.000123351	0.000861457
HCN2	2.35274	0.806254	31.8826	2.65796e-07	6.20058e-06
ETV4	2.34945	4.27497	21.0467	1.72182e-05	0.000179
TGFA	2.34895	2.01518	28.2474	1.02026e-06	1.81044e-05
PAGE2B	2.34751	2.91674	6.42374	0.0133026	0.0383577
CCDC144A	2.34745	-1.5034	12.6269	0.000655254	0.00339347
PRICKLE2	2.34524	2.73085	26.2492	2.18505e-06	3.28605e-05
TOR4A	2.34399	4.37064	35.1842	8.17025e-08	2.49733e-06
CPA4	2.34177	-2.50574	16.824	0.000101416	0.000735454
RASSF9	2.33761	0.38502	29.6318	6.07627e-07	1.1899e-05
TMEM200C	2.3375	1.10433	13.617	0.000417579	0.00234518
PCDHB5	2.33414	0.369149	30.3333	4.68631e-07	9.71767e-06
ABI3BP	2.3322	2.00847	28.6395	8.80296e-07	1.61945e-05
GPR35	2.33149	2.32951	39.6945	1.73031e-08	7.61817e-07
MYT1L	2.32924	-2.79405	13.0275	0.000545597	0.00290822
GALNT5	2.32663	-2.16759	13.6144	0.000418065	0.00234611
LRRC19	2.32267	-0.0684297	19.2685	3.59151e-05	0.000320095
PNMT	2.32175	0.706597	11.9841	0.000881218	0.00432374
DSCAML1	2.3209	-0.640102	16.4508	0.000119183	0.00083574
NCAM2	2.31979	0.610972	11.1422	0.00130524	0.00590654
TRIM61	2.3146	-1.4549	18.5274	4.9028e-05	0.000410115
CSF3R	2.31324	4.26799	27.9614	1.13661e-06	1.96068e-05
KIF26B	2.31142	1.55282	26.159	2.2623e-06	3.3858e-05
HOXC10	2.31113	-0.606094	6.97485	0.0100168	0.030364
IGFN1	2.30554	-0.0112931	9.29563	0.00315365	0.0120617
SLC28A3	2.30496	-1.59448	11.2995	0.00121236	0.00557749
NXF2B	2.29426	-0.0922866	5.61623	0.0203151	0.0535901
PCDHB6	2.29148	-1.0876	23.8268	5.62688e-06	7.05752e-05
WT1	2.28368	-2.11668	10.485	0.00178065	0.0076224
IP6K3	2.28208	3.35183	11.9968	0.000876076	0.00430397
SNAP25	2.28125	1.85256	15.2072	0.000205333	0.00131321
KIF12	2.28077	6.37383	100.94	1.25764e-15	4.87022e-12
VAX2	2.28029	-1.62161	25.6805	2.7221e-06	3.93569e-05
FAM19A5	2.2753	-0.244326	17.5629	7.38435e-05	0.000571062
PAGE1	2.27479	3.39425	6.14962	0.0153423	0.042882
SLCO1A2	2.27451	3.02756	50.9686	4.65145e-10	4.91094e-08
ARL14	2.26781	-2.1212	18.5043	4.95096e-05	0.000412942
CDH15	2.26541	1.34036	10.5354	0.00173851	0.00747951
HSD17B13	2.2654	7.20632	13.3144	0.000478874	0.00261741
SCRN1	2.26534	3.63255	36.0495	6.03491e-08	1.98895e-06
OLFM3	2.26284	-1.81941	10.2356	0.00200533	0.00836366
NXF2	2.26009	-0.114988	5.11749	0.0265236	0.0663841
OMP	2.25743	0.529224	16.6237	0.00011058	0.000788827
FGFR2	2.2534	6.49714	15.6144	0.000171652	0.00112808
CYP2A13	2.25215	2.66682	8.17201	0.00547852	0.0187582
OOEP	2.24989	-2.36538	9.81736	0.00245045	0.00982846
COL9A1	2.24753	-1.03659	29.4486	6.50479e-07	1.25322e-05
GPC2	2.24564	-0.288501	38.7939	2.34677e-08	9.36894e-07
SSPN	2.24336	0.150419	36.9859	4.36026e-08	1.53501e-06
AMY1C	2.24128	-1.06004	8.33583	0.00505062	0.0175807
VWA3B	2.2412	-2.07935	11.2152	0.00126124	0.00575453
CCDC173	2.24067	-2.37793	18.9548	4.09579e-05	0.000356827
GRIP2	2.23747	-0.907351	17.1203	8.92648e-05	0.000662219
HYDIN	2.23627	1.30191	9.46715	0.00290184	0.0112967
TSGA10IP	2.23168	-1.75443	14.9888	0.000226138	0.00142278
TAS2R60	2.22715	-2.2924	11.0135	0.00138671	0.00621173
NAT16	2.22462	-1.42677	16.7302	0.000105605	0.000758029
ADCYAP1R1	2.22365	-0.307901	16.6231	0.000110609	0.000788827
SLC5A2	2.21976	1.98924	25.4177	3.01454e-06	4.22964e-05
HOXC4	2.2168	-1.65735	19.4422	3.34028e-05	0.00030311
NELL2	2.20878	1.5219	19.8723	2.79305e-05	0.000264953
PDE9A	2.20739	2.60152	27.9554	1.1392e-06	1.96068e-05
TNNT2	2.20514	0.755961	19.0562	3.9253e-05	0.000344687
IGDCC4	2.20141	0.280073	11.8317	0.000945797	0.00457682
COL13A1	2.20054	0.760789	30.5818	4.27635e-07	9.09323e-06
APCDD1	2.19574	0.928084	26.1274	2.29008e-06	3.41554e-05
ITGB8	2.19493	-1.28041	14.8721	0.000238141	0.00148503
NAP1L6	2.19352	-1.28315	10.0356	0.00220666	0.00903432
FUT3	2.19222	0.692279	43.8857	4.32754e-09	2.64955e-07
ITIH6	2.18925	-2.02353	10.1078	0.00213166	0.00878411
GNRH2	2.18531	-0.987387	12.8025	0.000604631	0.00315876
TACSTD2	2.1845	0.451707	16.5107	0.000116129	0.000820266
CLCNKA	2.18437	1.2293	21.6857	1.3272e-05	0.000144793
HSPB8	2.18018	2.99653	22.1161	1.11501e-05	0.000125155
BCL2L14	2.17968	0.467128	23.2279	7.13811e-06	8.62475e-05
NUTM2F	2.17107	-1.46184	24.0985	5.05396e-06	6.43798e-05
METTL24	2.16823	-0.82237	19.303	3.54013e-05	0.000316608
GALNTL6	2.16747	-2.5701	10.8365	0.00150744	0.00661857
LINGO1	2.16624	3.00388	24.5233	4.27568e-06	5.62227e-05
PAPLN	2.15983	4.64748	19.6546	3.05735e-05	0.000283074
CCL26	2.15691	-2.76632	13.2047	0.000503334	0.0027261
SLC16A5	2.15358	1.90977	37.5165	3.6315e-08	1.33393e-06
HRC	2.15293	0.793183	44.6953	3.33061e-09	2.22376e-07
KCNG1	2.14939	-1.9246	14.5359	0.000276519	0.0016784
CHRDL1	2.14765	-1.0437	8.96857	0.00369882	0.0136938
PKHD1	2.14726	2.94666	15.9889	0.000145706	0.000988603
CFAP45	2.14621	-0.923723	27.0853	1.58559e-06	2.56431e-05
PLXNB3	2.14247	2.55901	19.4725	3.29829e-05	0.000300003
HDGFL1	2.13776	-2.09925	8.39886	0.00489543	0.0171562
TRPC4	2.13462	-1.31085	20.2281	2.41049e-05	0.000234555
TTYH1	2.13206	0.184806	32.5372	2.09717e-07	5.2565e-06
TFF3	2.12827	1.61222	22.3267	1.02422e-05	0.00011657
SSX4B	2.12656	1.16918	4.70927	0.0331033	0.0790457
MYCN	2.12589	3.82579	7.61561	0.00723711	0.0234378
NLRP4	2.12589	-2.99626	9.09284	0.00348095	0.0130652
TRPV4	2.12574	2.2862	52.3648	3.04301e-10	3.62587e-08
KRTAP5.6	2.1243	1.45876	37.7425	3.36025e-08	1.2603e-06
ANK1	2.12224	-0.294215	19.9029	2.75775e-05	0.000262393
COX4I2	2.12053	0.636113	38.5636	2.53793e-08	1.00032e-06
ZNF860	2.12006	-2.78805	15.4048	0.000188214	0.00122241
RASAL1	2.11212	-0.209911	12.0573	0.000851867	0.00420907
CREG2	2.11178	-1.85285	22.1716	1.09028e-05	0.000123155
TMEM191B	2.10946	0.954915	25.813	2.58591e-06	3.77884e-05
DUOX2	2.10894	1.44982	15.0141	0.000223625	0.00140926
BMP5	2.10839	-1.61378	12.2408	0.000782626	0.00392199
ADM5	2.10637	0.748161	43.2247	5.36634e-09	3.11294e-07
FOXD4L1	2.10418	-1.47742	41.4392	9.65664e-09	4.86416e-07
SYT9	2.09723	-0.651261	8.35687	0.00499825	0.0174293
PERM1	2.0969	-1.2808	10.3923	0.00186099	0.00787688
PCDHB8	2.09479	-0.95021	17.5753	7.34526e-05	0.00056946
LAMA1	2.09348	-1.21338	10.4286	0.00182909	0.00777729
CD14	2.09261	8.98179	25.6123	2.79509e-06	4.00888e-05
SSX4	2.09224	1.16215	4.67771	0.0336797	0.0801628
PLN	2.09035	-0.797399	16.7541	0.000104522	0.000751701
MIOX	2.09014	-0.00557185	28.2653	1.01339e-06	1.8043e-05
HIGD1B	2.08578	0.185505	40.022	1.54977e-08	7.03986e-07
PM20D1	2.0821	-0.385998	13.3869	0.00046339	0.00255169
TMC6	2.08172	5.30866	29.4886	6.40865e-07	1.24399e-05
PFN2	2.08166	3.31925	29.5114	6.35473e-07	1.23817e-05
DUSP5	2.0815	4.7406	29.5965	6.1567e-07	1.20261e-05
TEX15	2.08087	-2.82702	9.10128	0.00346665	0.0130209
TUB	2.0779	1.83925	14.9922	0.000225797	0.00142121
VANGL2	2.07591	0.950311	13.2614	0.000490529	0.00266701
CLDN6	2.07205	-0.620127	10.5942	0.0016907	0.00729903
CDHR4	2.07184	-2.22285	16.8436	0.000100559	0.000730951
SOX4	2.07177	5.05243	26.4572	2.0169e-06	3.07801e-05
GLIPR1L2	2.06717	-0.389893	13.8877	0.000369617	0.00212918
ELF5	2.0649	-0.324951	8.48018	0.00470248	0.0165775
SSX2B	2.06152	2.16815	5.02825	0.0278328	0.0689366
SLCO6A1	2.06123	-1.49751	7.44632	0.00788233	0.0250405
PDZD3	2.05954	-0.99474	14.0791	0.000339164	0.00198851
ZIC4	2.05617	1.5631	7.42276	0.00797675	0.0252782
ANGPTL1	2.05009	2.54556	14.6515	0.000262646	0.00160805
MEOX1	2.04707	-1.43409	10.144	0.00209505	0.00867016
CLEC4F	2.04641	-0.971707	17.7869	6.71119e-05	0.000527236
TNNT3	2.04624	-2.13096	13.9233	0.000363736	0.00210312
OCA2	2.04553	2.66269	6.86197	0.0106126	0.0318276
SLC16A3	2.04269	5.18833	30.4746	4.44847e-07	9.37508e-06
TAF7L	2.04205	-0.561566	18.428	5.11297e-05	0.000422851
TMC7	2.03627	1.68994	38.8336	2.31535e-08	9.29139e-07
HIST1H2BH	2.03588	-0.665825	11.1353	0.00130948	0.00592204
BEND6	2.0343	-2.16105	12.3488	0.000744595	0.00376429
POTEF	2.0328	-1.34647	7.88753	0.00631383	0.0209964
DUOXA2	2.03248	0.0177713	10.1283	0.00211081	0.00871672
LCN10	2.02905	-0.732331	16.767	0.000103938	0.000750473
DACT1	2.02864	0.828313	37.374	3.81393e-08	1.38355e-06
COL9A2	2.02816	2.5396	47.5127	1.35821e-09	1.14341e-07
SPNS3	2.0246	0.33828	25.9145	2.48629e-06	3.6609e-05
DCDC1	2.02409	2.20289	7.98638	0.00600944	0.020201
GPRIN2	2.02037	-2.5554	9.75011	0.00253109	0.0100918
SLC25A47	2.01789	7.0743	10.9165	0.00145162	0.00643182
LMTK3	2.01592	1.61369	13.7446	0.000394205	0.00224164
RAB38	2.01515	0.120495	25.8228	2.57616e-06	3.77171e-05
ULBP3	2.01353	-0.0936272	13.9559	0.000358453	0.00207836
IGLON5	2.01314	0.133114	17.5449	7.44116e-05	0.000574501
SALL2	2.01037	2.86738	17.2123	8.58065e-05	0.000641168
TIMD4	2.00823	0.249642	14.1955	0.000321929	0.00190476
PLEKHS1	2.00468	-1.74777	14.1314	0.000331303	0.00194833
SGIP1	2.00283	2.2642	15.3886	0.000189556	0.00123009
SLC34A2	2.00262	-1.54696	8.08933	0.00570869	0.0194176
TRHDE	2.00056	1.68635	7.00915	0.00984273	0.0299772
PCDHA8	1.99978	-2.16864	6.93164	0.0102406	0.0309154
ARHGAP44	1.99899	1.79085	32.8311	1.88643e-07	4.82192e-06
PTPRZ1	1.99779	-2.48463	10.1939	0.00204563	0.00850653
TDRD15	1.99609	-0.722778	19.2088	3.68223e-05	0.000326676
TMEM189.UBE2V1	1.9889	1.57079	3.44427	0.0673214	0.13812
CDKN1C	1.98725	3.70436	15.6991	0.000165399	0.00109535
MMP1	1.98567	0.511012	30.1572	5.00132e-07	1.02204e-05
ST18	1.98468	-2.34998	12.8511	0.000591333	0.003105
PRORY	1.98325	-3.79558	8.9551	0.00372328	0.0137613
CSTL1	1.98296	-2.33842	12.2561	0.000777093	0.00389805
CLEC9A	1.98271	-2.52639	12.8626	0.000588241	0.00309103
EPCAM	1.97501	5.6021	7.49469	0.00769207	0.0245879
S100A3	1.97138	-1.20682	16.8304	0.000101136	0.0007348
MPPED1	1.97101	3.0836	23.8559	5.56241e-06	6.98797e-05
ERMN	1.96648	-1.22532	18.1137	5.84059e-05	0.000469734
ARSF	1.9663	1.53133	6.90371	0.0103881	0.0312846
CCL2	1.96265	2.0685	25.679	2.72373e-06	3.93569e-05
PPP1R36	1.96196	-2.02797	22.5604	9.32333e-06	0.000107215
KCNF1	1.96093	-1.64908	13.6106	0.000418776	0.0023486
PCDHB7	1.95998	-0.456979	28.3795	9.70694e-07	1.74973e-05
APOD	1.95711	1.04582	15.8504	0.000154799	0.00103726
SSX2	1.95645	1.95783	4.93949	0.029203	0.0715637
ANKDD1B	1.95445	-0.68651	32.8494	1.87407e-07	4.79824e-06
PCDHGC4	1.95378	-1.85825	10.447	0.0018131	0.0077204
FRG2B	1.94989	-2.35303	7.88847	0.00631087	0.0209911
APOL5	1.94847	0.550324	10.5434	0.00173196	0.00746054
CDH19	1.94837	-0.319954	10.9039	0.00146022	0.00645771
SLC2A5	1.94835	4.558	10.9635	0.00141976	0.00630867
CUZD1	1.94505	-2.66315	11.0744	0.00134752	0.00607299
SEMA3A	1.94501	0.208878	20.4116	2.23478e-05	0.000220349
CD24	1.94268	6.27158	11.6155	0.00104589	0.00496654
GPR83	1.94243	-2.0682	20.6218	2.04949e-05	0.000205214
CCDC74B	1.93873	-1.31735	22.7602	8.60512e-06	0.000100633
PLEKHG4	1.93655	2.40695	17.7152	6.91955e-05	0.000540786
GSTT2B	1.93635	3.95117	14.5539	0.000274306	0.00166843
CDA	1.93514	4.1594	21.4246	1.47581e-05	0.000158094
PCDHGA6	1.93489	1.07505	27.0753	1.5917e-06	2.5656e-05
GPR156	1.92878	-2.31112	11.9173	0.000908963	0.00443041
PCDHB9	1.92645	-0.70953	14.3224	0.00030416	0.00181988
PRSS8	1.92545	4.0135	10.3338	0.00191354	0.00806331
ZNF630	1.92238	-0.305427	28.7675	8.39024e-07	1.56208e-05
RHOV	1.9172	-1.54575	9.7154	0.00257379	0.0102252
RSPH1	1.91494	-1.80738	13.2603	0.000490786	0.0026671
PTPRN2	1.91384	1.97961	29.7994	5.70967e-07	1.13191e-05
KCNS3	1.91083	1.13631	27.0461	1.60954e-06	2.58629e-05
PRKD1	1.91055	0.92881	27.661	1.27359e-06	2.14795e-05
SHD	1.90951	4.22907	13.77	0.000389726	0.00222025
CBX6	1.90774	4.06698	40.4142	1.3588e-08	6.39753e-07
SSBP2	1.90743	2.16243	45.9823	2.20495e-09	1.64998e-07
BIRC7	1.90716	0.00633391	10.1309	0.00210818	0.00871051
PMEPA1	1.90207	2.91114	40.1285	1.49533e-08	6.85286e-07
HENMT1	1.90081	1.47421	21.217	1.6061e-05	0.000168553
SSTR3	1.89989	-1.10155	7.89008	0.00630579	0.0209832
SPON1	1.89768	0.593498	41.4677	9.56568e-09	4.84224e-07
NRCAM	1.89653	3.17601	6.85846	0.0106317	0.0318541
CDS1	1.89591	1.4664	13.4249	0.000455476	0.00251514
CYP2A6	1.89396	10.5588	7.4986	0.00767687	0.024559
PCDHB3	1.8888	-0.952996	17.2981	8.27057e-05	0.000622704
TMEM125	1.88851	0.564928	18.435	5.09792e-05	0.000422197
PCDHGA7	1.88744	-0.165644	24.7166	3.96334e-06	5.297e-05
R3HDML	1.88448	-1.24937	11.3824	0.00116623	0.00539575
KLF8	1.88401	0.988781	33.7426	1.36107e-07	3.75716e-06
HID1	1.88146	3.56707	29.3279	6.80402e-07	1.29796e-05
CAPN14	1.88037	-1.39644	11.698	0.00100646	0.0048058
COL16A1	1.87985	4.99432	9.39616	0.00300342	0.0116011
INO80B.WBP1	1.87866	1.04796	3.54952	0.0633609	0.13181
C12orf57	1.87845	5.83301	63.5626	1.19198e-11	3.2582e-09
DNAH10OS	1.87686	2.37426	26.922	1.68773e-06	2.6731e-05
DGKK	1.87538	0.0726454	5.00789	0.0281408	0.0695328
PPP1R9A	1.87532	1.79726	23.6311	6.08064e-06	7.52309e-05
GAGE2A	1.87446	-2.26434	6.19278	0.0150004	0.0420784
PRDM16	1.87384	0.813442	13.725	0.000397706	0.00225411
C1orf210	1.87361	4.1417	30.1398	5.03346e-07	1.02725e-05
ENOX1	1.86371	-1.11352	15.0114	0.000223888	0.00141034
LIN28B	1.86189	2.34552	4.76756	0.0320658	0.0770851
KHDRBS2	1.86158	-2.02105	5.77858	0.0186426	0.0500388
CADM3	1.86116	-0.394846	6.00586	0.0165412	0.0454123
FGF9	1.85905	-2.23835	6.09561	0.0157816	0.0437938
NPAS1	1.85761	1.08538	21.5838	1.38325e-05	0.000149627
SLC38A8	1.8537	-2.45994	6.9906	0.00993644	0.0301913
ILDR1	1.85327	1.36824	13.0489	0.000540304	0.00288597
DPY19L2	1.85298	-0.945473	20.3156	2.32498e-05	0.000227792
POTEE	1.852	-2.20638	12.3077	0.000758825	0.00382748
TBC1D3G	1.84687	-2.30663	7.55907	0.00744622	0.0239796
PCDHGA5	1.84541	-0.0674568	20.0281	2.61835e-05	0.000251602
XCL2	1.84433	-0.695912	13.4232	0.000455827	0.00251541
SCN7A	1.84152	-0.830721	9.0661	0.00352669	0.0132144
FCGR3B	1.83762	0.764455	25.0721	3.44902e-06	4.72373e-05
IGSF11	1.83702	-1.33922	5.90721	0.0174208	0.0473252
FOXN4	1.83637	3.87828	12.5849	0.000668016	0.00345264
CNTNAP4	1.83358	1.61142	5.96594	0.0168914	0.0461949
MYOCD	1.83255	-1.92688	13.0029	0.00055175	0.00293194
S100A8	1.82625	0.139592	14.8042	0.000245419	0.00152123
MYLK2	1.82486	-2.16868	15.3837	0.000189971	0.00123131
SPINT1	1.82277	4.20416	9.38459	0.00302032	0.0116499
PLA2G7	1.82181	3.92445	18.8975	4.19547e-05	0.000363466
CHP2	1.82102	1.55666	3.35252	0.0709951	0.143885
CHAD	1.81433	5.92918	23.3805	6.71724e-06	8.20846e-05
EFHC2	1.81319	-0.993824	7.43645	0.00792174	0.0251553
DENND2A	1.81017	2.59261	44.088	4.05276e-09	2.51775e-07
DPT	1.80989	1.4841	7.07354	0.00952455	0.0292091
TRPA1	1.80923	-2.79293	8.03618	0.00586196	0.0198041
SLC6A11	1.80303	3.85796	5.61157	0.0203654	0.0536802
FBLN5	1.80223	3.51695	27.7731	1.22059e-06	2.07279e-05
RAB36	1.8013	-0.0751909	22.9644	7.92982e-06	9.41248e-05
TPBG	1.79727	0.259914	24.0182	5.21674e-06	6.6073e-05
SLC5A10	1.79599	1.51903	20.6134	2.0566e-05	0.000205793
SLC6A4	1.79591	0.0637678	8.80416	0.00400911	0.0145779
KCP	1.79191	1.69475	32.9094	1.83405e-07	4.72703e-06
FTHL17	1.79166	-2.12044	4.84264	0.0307805	0.074615
TMEM105	1.79084	1.41283	14.1802	0.000324135	0.0019127
PTP4A3	1.78921	4.38658	56.4948	8.91465e-11	1.42359e-08
RASL11A	1.78757	3.01567	29.6425	6.05238e-07	1.18673e-05
TMEM213	1.78654	-2.88118	7.43019	0.00794687	0.0252196
IGSF9	1.78408	4.88796	12.0891	0.000839418	0.00415684
XCL1	1.77463	0.672771	24.9335	3.64091e-06	4.95586e-05
ZNF280A	1.77345	-3.11304	6.78177	0.0110585	0.0329895
FRZB	1.77002	2.43553	46.7601	1.72229e-09	1.35015e-07
MKX	1.77	-1.54043	5.47339	0.0219181	0.0569267
GPR173	1.76908	-0.574299	31.5588	2.99018e-07	6.84165e-06
TMEM253	1.76647	0.398667	27.1062	1.573e-06	2.55407e-05
CRMP1	1.76582	2.01473	19.0693	3.90369e-05	0.000343179
ASPG	1.7655	5.71057	9.59114	0.00273288	0.0107525
ENKUR	1.76498	-1.20663	19.3321	3.49734e-05	0.000313447
PDZRN3	1.76434	-0.388662	10.9017	0.00146175	0.0064582
MAMSTR	1.7643	1.98105	19.5454	3.19964e-05	0.000293616
CCDC183	1.7635	2.54068	22.5705	9.28544e-06	0.000107017
SLC4A11	1.76322	0.784403	25.8306	2.5684e-06	3.7639e-05
TBX15	1.7582	3.45256	22.5673	9.29737e-06	0.000107075
GCGR	1.75599	7.62356	8.1252	0.00560761	0.0191115
MGP	1.7541	3.66261	17.5737	7.35037e-05	0.000569484
SCN4B	1.75242	2.01483	33.1788	1.66499e-07	4.34919e-06
CNKSR1	1.75178	2.73076	14.1053	0.0003352	0.001969
RFPL3S	1.74998	-1.20449	25.4047	3.02981e-06	4.24722e-05
BHLHE41	1.74858	1.8903	14.6049	0.000268152	0.00163595
SYCE1	1.74549	2.97348	4.18923	0.0441155	0.0991266
TBC1D3B	1.74238	-1.4536	8.17344	0.00547463	0.0187555
ZNF502	1.74114	1.48719	26.4919	1.99026e-06	3.04335e-05
LY75.CD302	1.73991	-3.2814	6.74762	0.0112543	0.0334605
MFGE8	1.738	4.4332	86.8127	3.10478e-14	4.80931e-11
ANO4	1.73792	-2.5371	8.99252	0.00365575	0.01357
ADAM33	1.73569	0.818619	15.6073	0.00017219	0.00113114
ITPR3	1.73568	4.05168	23.0486	7.66742e-06	9.1501e-05
GLP2R	1.73254	-2.83787	7.88649	0.00631712	0.0209983
ERBB2	1.73244	7.01199	42.5787	6.63013e-09	3.64187e-07
CATSPERB	1.73153	-1.91038	13.3987	0.000460909	0.00253984
SYT13	1.72752	-0.289809	5.13991	0.0262051	0.0657569
GALNT12	1.72633	-0.598889	13.2598	0.00049089	0.0026671
RFTN2	1.72612	2.28807	33.4923	1.48825e-07	3.99533e-06
NTN5	1.71894	0.0218091	18.6537	4.64865e-05	0.000393054
TMEM106A	1.7189	2.59714	35.1118	8.38091e-08	2.54051e-06
XAGE1A	1.71786	3.99337	4.34433	0.0404694	0.0927187
CBLC	1.71739	4.24141	48.5973	9.67073e-10	8.91664e-08
ERAS	1.71713	-1.27545	30.6542	4.16398e-07	8.8843e-06
MIA	1.71697	-1.84928	11.4307	0.00114017	0.00531005
SCNN1A	1.71697	2.77064	21.4837	1.44071e-05	0.000155085
NFATC4	1.71675	3.27241	31.4195	3.14603e-07	7.13499e-06
ADAMTS10	1.71643	4.74241	33.5609	1.45224e-07	3.93085e-06
SLC7A4	1.7143	-2.32569	8.34673	0.00502342	0.0175057
MLLT3	1.71363	1.18136	27.9741	1.13117e-06	1.95993e-05
ATP13A4	1.71356	-2.84746	9.13342	0.00341274	0.0128619
NAV3	1.71343	3.10376	11.5797	0.00106353	0.00502257
MCTP2	1.71088	0.582698	18.6543	4.64733e-05	0.000393054
TMEM132D	1.7107	0.0992188	7.61571	0.00723677	0.0234378
POPDC3	1.71058	1.52979	3.83625	0.0537993	0.115888
PLEKHB1	1.71003	2.39563	13.8519	0.000375615	0.00215651
XAGE1B	1.70989	3.99532	4.77269	0.0319762	0.0769647
TBC1D30	1.70976	1.81217	23.8559	5.56241e-06	6.98797e-05
CD109	1.70775	4.74035	14.8432	0.000241211	0.00150115
GLB1L3	1.70583	0.299853	8.76589	0.00408513	0.0148055
MEP1A	1.70525	5.56138	5.2898	0.0241775	0.0616781
DDN	1.70469	-1.00643	7.50812	0.00764007	0.0244615
KLC3	1.70354	0.169435	7.15253	0.00914886	0.0282866
PHC1	1.70225	3.05026	32.3256	2.26376e-07	5.53404e-06
CLEC18B	1.70002	-0.0541524	39.4592	1.87328e-08	8.12804e-07
MFSD2B	1.69964	-0.792052	12.0137	0.000869222	0.00427572
PAQR5	1.69931	3.2418	17.3796	7.9867e-05	0.000606739
KRTAP5.7	1.69192	-0.242701	16.1217	0.00013751	0.000943325
CD300LB	1.68963	0.301321	12.2631	0.000774601	0.00388932
GLYATL3	1.68894	-1.08	6.07718	0.0159345	0.0441027
TRIM17	1.68626	0.538442	13.3648	0.000468054	0.00257371
DRP2	1.68559	-1.5784	12.4065	0.000725087	0.00368249
LTK	1.6849	0.527422	17.8635	6.49581e-05	0.00051363
ODF3L2	1.68454	-0.708658	18.4796	5.00269e-05	0.000415728
KCNK13	1.68023	0.703099	10.0408	0.00220114	0.00902001
CTSK	1.67882	3.7125	56.9484	7.80898e-11	1.27504e-08
MMP16	1.6787	-1.71351	14.1542	0.000327932	0.0019329
FXYD7	1.67796	-1.23406	17.1054	8.98394e-05	0.000665525
NELL1	1.67577	-0.479412	3.80216	0.0548496	0.117611
VCY1B	1.66939	2.96788	2.86225	0.0947494	0.179861
SLC22A7	1.66746	8.53863	21.8491	1.24211e-05	0.000137638
SPOCK3	1.66725	-1.37636	4.94315	0.0291451	0.0714897
VCY	1.66696	2.96806	2.85775	0.0950046	0.180217
CERKL	1.66638	-2.09219	6.52731	0.0126081	0.0367587
CXXC4	1.66623	1.25347	16.216	0.000131981	0.000912263
TRDN	1.66553	-1.34182	4.22639	0.0432109	0.0976421
DNMT3L	1.66488	0.333776	12.5305	0.00068491	0.00351999
KCNIP3	1.66417	1.06901	12.048	0.000855541	0.00422452
SORCS3	1.66403	-0.78995	5.05213	0.0274759	0.0682419
ACAN	1.6638	-0.664802	7.40305	0.00805669	0.0254534
TUBB8	1.66306	-2.07433	8.60448	0.00442275	0.0158036
SEZ6	1.66169	0.888481	5.89404	0.017542	0.0475626
CACNA2D2	1.66125	0.141477	41.8279	8.49055e-09	4.41338e-07
LY6H	1.66051	-0.989613	8.70285	0.00421367	0.0151755
PRSS50	1.65857	1.82002	39.2177	2.03262e-08	8.50952e-07
OSBPL10	1.65611	1.43264	51.6906	3.73277e-10	4.25151e-08
GGTLC2	1.65479	-2.06695	4.2742	0.0420763	0.0957066
BMF	1.65419	4.59522	19.1255	3.81301e-05	0.000335779
CBR3	1.65104	1.23694	22.3243	1.02521e-05	0.000116597
CCDC74A	1.64944	-0.277258	19.3738	3.43699e-05	0.000309349
EYA1	1.64943	-0.553467	4.73608	0.0326218	0.0781617
ICAM5	1.64935	0.292839	12.8067	0.000603465	0.00315533
FCER1A	1.6489	-1.11093	12.7909	0.000607837	0.0031723
MAGEB2	1.64842	1.77041	3.73844	0.0568726	0.121127
SLC6A8	1.64694	4.80808	12.8188	0.000600149	0.0031417
RALGPS1	1.64645	3.00636	20.8266	1.88422e-05	0.00019178
B3GALT4	1.6452	1.9015	30.8146	3.92556e-07	8.46894e-06
KCNH3	1.64269	-0.539663	26.131	2.2869e-06	3.41554e-05
SPATA32	1.64209	-1.97451	14.1406	0.000329935	0.00194101
HAL	1.64026	7.62475	11.2805	0.00122324	0.0056192
CCER2	1.63877	1.08423	45.2051	2.82703e-09	2.01801e-07
SORCS2	1.63774	2.37315	12.0267	0.000864003	0.00425545
TBL1Y	1.6377	-1.28737	4.71727	0.0329588	0.0787614
BPIFB1	1.6368	-2.83129	5.16315	0.0258793	0.0651293
NTRK3	1.63425	-1.62032	8.98121	0.00367603	0.0136355
FAM71F2	1.63344	0.816519	26.3774	2.07981e-06	3.15801e-05
EPHA10	1.62706	-1.67262	12.8286	0.000597445	0.00313178
CTGF	1.62673	5.22949	44.101	4.03573e-09	2.51775e-07
CARNS1	1.62668	1.87111	22.657	8.96839e-06	0.000104216
C1orf167	1.62415	-1.63454	14.3225	0.000304147	0.00181988
KNDC1	1.62195	2.57735	4.18501	0.0442195	0.099284
MUC6	1.6206	0.599524	10.5236	0.00174832	0.0075122
AMH	1.61974	2.38232	11.3765	0.00116941	0.00540739
MYEOV	1.61645	0.528474	6.96621	0.0100611	0.0304865
ADH7	1.61513	0.640251	3.77748	0.0556237	0.118908
MAPK13	1.61337	4.86546	16.798	0.000102559	0.000742769
DNAH7	1.61277	-0.0647296	8.79789	0.00402146	0.0146158
RNF17	1.61184	1.79341	3.56387	0.0628411	0.131169
ARHGEF38	1.61044	-0.6142	8.0197	0.00591033	0.0199327
ACSBG1	1.61003	1.00154	12.7212	0.000627548	0.00326747
COX7B2	1.60568	1.73895	5.17397	0.0257291	0.0648144
DPF1	1.60486	-1.65938	11.965	0.000889053	0.00434704
KRTAP5.10	1.60226	-0.939289	13.5347	0.000433388	0.00241525
ELFN2	1.60136	2.87638	5.47198	0.0219345	0.0569586
FXYD1	1.60124	6.88707	12.5807	0.000669296	0.00345604
GDPD4	1.59928	-0.316403	18.7969	4.37666e-05	0.000374555
DEGS2	1.59673	0.952206	13.888	0.000369561	0.00212918
BRINP2	1.59663	-1.76278	5.40832	0.0226922	0.0585738
ID3	1.59588	4.73328	26.5899	1.91668e-06	2.94538e-05
SIM2	1.59488	0.290488	48.643	9.5341e-10	8.84331e-08
RET	1.58942	-1.7517	12.2205	0.000789978	0.00394861
DLG3	1.58575	1.18047	23.4791	6.4588e-06	7.94653e-05
SEC14L6	1.58454	0.298492	6.00033	0.0165893	0.0455053
CHD3	1.58117	5.12483	43.9967	4.17443e-09	2.57617e-07
C1QTNF2	1.57677	-1.66162	10.6521	0.00164494	0.00713527
PAK6	1.57657	-0.301332	14.7996	0.000245921	0.00152312
STK31	1.57639	-0.496502	17.5441	7.44367e-05	0.000574501
TNN	1.5745	1.0051	15.2691	0.000199806	0.00128583
RNASE13	1.57447	-0.977654	16.3748	0.00012318	0.00086065
PGF	1.57414	2.79836	36.7256	4.77114e-08	1.64967e-06
ROR1	1.57352	-0.388849	8.85704	0.00390645	0.0142902
ZNF711	1.57243	1.58645	6.70323	0.0115142	0.0340441
FHDC1	1.57039	0.631815	24.3078	4.65375e-06	6.00722e-05
PYGM	1.56795	-0.512404	25.2008	3.28008e-06	4.54053e-05
ZFP3	1.56628	0.843477	15.8676	0.000153637	0.00103202
CEACAM19	1.56535	4.87172	45.6874	2.42252e-09	1.78495e-07
RBFOX3	1.55989	-1.07783	14.6679	0.000260737	0.0015989
ERVMER34.1	1.55683	-2.08191	5.88907	0.0175879	0.0476587
GRB7	1.5557	4.96379	44.3056	3.77717e-09	2.44805e-07
FZD9	1.55355	-0.0401284	6.05881	0.0160885	0.0444463
DAB1	1.55321	2.74765	15.6973	0.000165527	0.00109573
KCNMB3	1.55294	2.4859	28.4251	9.54204e-07	1.73685e-05
BIVM.ERCC5	1.55242	1.35066	3.46501	0.0665204	0.136894
TPM2	1.55063	5.11323	74.2772	6.83363e-13	3.78046e-10
PCDHB4	1.55045	-0.689912	16.4172	0.00012093	0.000846071
ANKLE1	1.54993	-0.0617335	31.6927	2.8479e-07	6.60388e-06
IL7R	1.54954	2.96004	8.96256	0.00370971	0.0137221
FBLN1	1.54757	5.84829	8.42936	0.0048221	0.0169452
DDX43	1.54727	-0.800382	5.46195	0.0220522	0.0571983
KSR2	1.5472	-1.48409	8.61871	0.00439185	0.0157076
SMOC2	1.54503	2.61011	20.5989	2.06888e-05	0.000206488
CYS1	1.54208	-0.353838	7.65022	0.00711214	0.0231395
DCPS	1.54205	7.22631	33.3021	1.59307e-07	4.19671e-06
HIF3A	1.54183	3.22641	10.3157	0.00193011	0.00812207
TNFRSF13C	1.54176	0.152772	26.1077	2.30756e-06	3.43034e-05
DLX4	1.54149	-1.26984	8.58548	0.00446436	0.0159082
RAMP1	1.5397	7.25668	7.42445	0.00796995	0.025267
GAL	1.53625	-2.20555	4.77629	0.0319136	0.0768805
BHLHA15	1.53525	1.33569	16.4335	0.00012008	0.000840883
ID4	1.53525	0.927237	13.8219	0.000380723	0.00218099
NSUN7	1.5346	0.214345	5.2241	0.0250449	0.0633795
SEMA3D	1.5328	1.28855	6.97619	0.0100099	0.0303491
SLIT2	1.53209	0.871613	16.6105	0.000111217	0.000791232
FOXS1	1.52772	0.343055	21.0742	1.70262e-05	0.0001776
PLXDC1	1.5277	2.65383	39.3068	1.97228e-08	8.34714e-07
ALDH3B2	1.5261	-2.65122	4.7866	0.0317346	0.0765087
TMEM141	1.52608	6.23039	26.6504	1.87271e-06	2.89503e-05
KIF25	1.52573	0.350333	12.014	0.000869118	0.00427572
RFPL4B	1.52499	1.71	3.96976	0.0498909	0.10912
WDR54	1.52402	2.29944	55.9987	1.03096e-10	1.55045e-08
BICC1	1.5227	4.05859	7.64578	0.00712807	0.023167
GLT1D1	1.52245	4.70866	11.9407	0.000899137	0.00439219
DACT2	1.52218	2.82399	5.63405	0.0201241	0.0531586
RPGRIP1	1.52105	0.829604	29.4964	6.39018e-07	1.24339e-05
C6orf163	1.52091	-0.506106	24.6609	4.05085e-06	5.3907e-05
ASPA	1.5207	2.66457	14.2598	0.000312796	0.0018614
TPPP3	1.51929	1.49046	36.5031	5.15393e-08	1.76625e-06
SLC26A10	1.51892	-0.626612	18.4238	5.122e-05	0.000423222
NXPE3	1.51854	2.03692	24.2504	4.76008e-06	6.1154e-05
UGT2B17	1.51753	3.70844	4.03787	0.0480161	0.105724
NDRG1	1.51663	8.52583	20.9726	1.77488e-05	0.000183408
HEATR4	1.51591	-0.295419	30.1028	5.10278e-07	1.03594e-05
PTGS1	1.51548	2.28257	19.5781	3.15624e-05	0.000290322
PLTP	1.51521	6.1618	9.51726	0.00283227	0.011061
PRUNE2	1.51402	0.832099	16.2902	0.000127788	0.00088764
SPEG	1.51152	-0.0454765	13.2809	0.00048621	0.00264817
RPL36A.HNRNPH2	1.50825	0.849303	2.55439	0.114109	0.207241
SLC4A10	1.50216	-1.86173	7.08842	0.00945254	0.0290055
LFNG	1.49866	2.32782	26.6225	1.89289e-06	2.9146e-05
ZNF391	1.49832	0.234067	10.8497	0.00149812	0.00658883
TESC	1.498	3.1722	11.4828	0.00111271	0.00520564
EYA4	1.49725	0.0747818	4.0606	0.0474072	0.104651
NR5A1	1.49584	-2.22834	7.13896	0.00921229	0.0284657
SLFN13	1.49533	3.64368	14.3153	0.000305128	0.00182417
MND1	1.49533	1.76133	31.6562	2.88599e-07	6.66229e-06
SLC18B1	1.49194	4.26979	53.3365	2.2713e-10	3.00285e-08
CRYBB3	1.49159	-0.965556	17.2929	8.28893e-05	0.000623295
LMX1B	1.48924	-2.7866	4.46768	0.0378005	0.087873
IL11	1.48607	-2.06689	10.9889	0.00140288	0.00626965
NPFFR1	1.48564	-1.72786	5.39568	0.0228458	0.0589018
ADAP1	1.48546	3.19065	12.459	0.000707766	0.00360872
ORM2	1.48507	9.94416	21.5476	1.40377e-05	0.000151635
TAS1R3	1.48393	0.707834	23.8803	5.50906e-06	6.9322e-05
TC2N	1.48324	1.97439	15.0354	0.000221531	0.00140005
STRA6	1.48258	-1.27241	5.40955	0.0226773	0.0585549
CCDC158	1.48155	1.2664	17.1206	8.9254e-05	0.000662219
MUC15	1.48032	2.1613	3.42925	0.0679084	0.138993
MKRN2OS	1.47869	-1.12057	17.8802	6.44991e-05	0.000510782
MOGAT3	1.47859	6.25046	24.2596	4.74287e-06	6.10192e-05
TRIM36	1.47832	-0.198337	9.96184	0.0022861	0.00928953
C19orf81	1.47548	-0.742715	3.81671	0.0543988	0.116919
CTTNBP2	1.47285	0.13539	9.61381	0.0027031	0.0106515
VCX	1.47032	0.0427222	5.48295	0.0218068	0.0567042
ZNF683	1.46891	-1.22447	11.9488	0.000895773	0.00437714
RFX8	1.46884	-0.498044	18.4955	4.96935e-05	0.000413845
TINAG	1.46851	1.28138	4.29219	0.0416575	0.0948933
KCNK3	1.46811	-1.48822	7.20314	0.00891636	0.0276561
FANK1	1.46748	-2.29948	9.12235	0.0034312	0.0129066
CACNA1B	1.46411	-2.61963	6.09651	0.0157741	0.0437888
TNFSF10	1.4634	6.86938	24.97	3.58921e-06	4.8984e-05
ARID3A	1.46302	5.60985	10.1532	0.00208591	0.00863922
FAM162B	1.46145	-0.273897	18.8927	4.20406e-05	0.000363804
MUC5B	1.46144	1.09041	9.88402	0.00237315	0.00958076
CNTD2	1.46056	2.22527	15.6408	0.000169675	0.00111746
SPECC1	1.45951	1.57061	52.5291	2.89571e-10	3.50426e-08
OLFML3	1.45924	2.95911	11.2599	0.00123508	0.00566686
ACHE	1.45913	3.49978	7.10412	0.00937723	0.0288144
DDX4	1.45836	-1.98519	4.3498	0.0403467	0.0925061
SYT8	1.45676	1.39863	6.28734	0.0142792	0.0404657
PRG2	1.45649	-0.0723741	9.45226	0.00292284	0.0113468
SYT3	1.45517	1.19881	2.84833	0.0955413	0.180965
EPS8L3	1.45415	4.17612	8.18591	0.0054408	0.0186538
LRRC4B	1.45298	0.983285	36.1	5.92955e-08	1.96258e-06
CLEC5A	1.4519	-0.237077	7.76323	0.00671961	0.0220663
EGFLAM	1.44991	2.06992	34.3226	1.10746e-07	3.21247e-06
SBK3	1.44929	-1.59432	8.07026	0.00576318	0.0195471
LAMB3	1.44926	4.79393	18.3986	5.1769e-05	0.000426317
ELOVL3	1.44916	-1.17606	6.43884	0.0131989	0.0381581
OVOL2	1.44676	-0.655169	4.27764	0.0419958	0.0955753
PRPH2	1.44626	-1.09862	15.2945	0.000197583	0.00127364
FMOD	1.44584	2.42356	15.5829	0.00017404	0.00114232
TNFSF12.TNFSF13	1.44441	-0.490981	2.5417	0.114998	0.208561
SGCA	1.44439	-0.822969	6.92961	0.0102513	0.0309416
CTBP2	1.44398	3.27493	15.8501	0.000154819	0.00103726
MYPN	1.43956	-2.11197	6.81838	0.0108526	0.0324092
TAS2R5	1.4388	-1.03884	12.2234	0.000788905	0.0039458
DYDC2	1.43844	0.954824	11.6782	0.00101579	0.00484888
SLC29A2	1.4365	4.40308	35.6831	6.85877e-08	2.1899e-06
PLAC9	1.43555	0.931783	24.5828	4.17688e-06	5.52046e-05
SULT1C2	1.43547	5.25704	8.22635	0.00533255	0.018364
CHRNA4	1.43528	3.23056	6.832	0.010777	0.0322095
MEIOB	1.43216	-0.564509	7.55261	0.00747054	0.0240429
SSX1	1.43199	4.42554	3.57532	0.0624295	0.130451
FBXW12	1.43173	-1.27757	17.4458	7.76342e-05	0.000594147
ST6GAL2	1.43107	-1.73971	7.54319	0.0075061	0.0241323
MYOM3	1.42819	-0.0277148	14.4851	0.000282855	0.00171283
PCDHB10	1.42777	-0.679703	11.8002	0.000959727	0.00463389
FGF18	1.42756	-2.13576	8.87548	0.0038713	0.0141832
SLC11A1	1.42401	2.55616	18.1632	5.71932e-05	0.000463348
HIST1H3G	1.419	-1.02129	4.14121	0.0453146	0.101112
REM2	1.41871	-1.64035	23.0961	7.52324e-06	8.99689e-05
MOV10L1	1.41835	1.60872	9.82244	0.00244447	0.00980956
CCNJL	1.41676	-1.02079	17.4967	7.59631e-05	0.000584747
NRG1	1.41446	0.251339	8.69319	0.00423374	0.0152371
PCDHGA2	1.41424	1.7322	7.8383	0.0064714	0.021418
XKR7	1.41397	-2.20409	3.65363	0.0596916	0.125956
FIBIN	1.41374	1.6069	9.26426	0.0032021	0.0122109
LDLRAD2	1.41308	0.256956	22.0453	1.14735e-05	0.000128321
NEU4	1.41306	3.78297	14.6917	0.000257997	0.00158523
CNTN3	1.41139	1.1864	2.88029	0.0937337	0.178221
CA11	1.41102	1.62478	25.3784	3.06097e-06	4.28702e-05
PYROXD2	1.41036	2.70058	19.8047	2.87247e-05	0.000270977
SMKR1	1.40975	-2.11404	5.08285	0.0270239	0.0673316
TRIM72	1.40966	-2.06219	9.18883	0.00332183	0.0125838
VNN3	1.40857	4.72255	12.2176	0.000791037	0.00395263
CDK3	1.40782	3.80193	22.6425	9.02071e-06	0.000104437
COL27A1	1.40764	7.81904	23.7514	5.79749e-06	7.23635e-05
TFDP3	1.40716	0.134129	2.42398	0.123617	0.220218
S100A9	1.40646	3.16848	12.9295	0.000570542	0.00301731
PDE6B	1.40468	0.0053642	17.351	8.08523e-05	0.000612721
SPOCD1	1.40436	0.442144	13.7704	0.00038965	0.00222025
FRMPD1	1.40315	3.31949	5.89899	0.0174964	0.0474805
KCNJ6	1.40311	-1.87907	4.49138	0.0373096	0.0869585
TPPP2	1.40126	1.406	9.07451	0.00351223	0.013173
PAQR8	1.40038	3.55554	11.5975	0.00105473	0.00498861
BCL2L15	1.40034	-1.04599	21.1342	1.66137e-05	0.000173531
RASD2	1.40003	0.820414	29.8288	5.6479e-07	1.12882e-05
CETP	1.39873	2.53614	14.6823	0.000259072	0.00159058
PSAPL1	1.39807	-1.34346	3.89023	0.0521807	0.113014
PDE1C	1.39539	-0.576129	21.7702	1.28246e-05	0.000140689
STEAP2	1.39467	3.62724	7.7258	0.00684706	0.0224373
CHKB.CPT1B	1.39317	4.75608	20.9791	1.77011e-05	0.000183391
TIMP4	1.39273	0.00676802	10.8723	0.00148219	0.00653549
IGF2BP2	1.38836	5.1504	13.3156	0.000478618	0.00261694
TPH1	1.38546	-0.0178507	20.8158	1.89264e-05	0.000192287
KCNH2	1.38314	1.39253	3.08559	0.082989	0.162298
PAX5	1.38052	-0.414775	5.07239	0.0271769	0.0676691
HOOK2	1.3767	5.3266	106.794	3.59137e-16	1.85434e-12
CXCL14	1.37623	-0.484573	5.15449	0.0260003	0.0653487
ZC3H12B	1.37611	0.96479	17.4187	7.85384e-05	0.000599291
TREH	1.3761	0.857538	9.9607	0.00228735	0.00929217
SENP3.EIF4A1	1.37573	2.59397	3.38105	0.0698296	0.142137
CLCN1	1.3757	0.515677	7.65516	0.00709452	0.023089
PCDHGA11	1.37485	-0.204447	14.6994	0.00025712	0.0015811
MYH11	1.37197	3.36306	12.7875	0.000608799	0.00317625
TMPRSS4	1.37173	-2.56017	5.77012	0.0187261	0.0502019
TRIM46	1.36852	0.481297	18.723	4.51491e-05	0.000384264
S100A6	1.36852	4.10592	15.3351	0.000194075	0.00125341
BEND3	1.36829	3.16105	20.8966	1.83094e-05	0.000187451
FAM198A	1.36741	2.36269	8.62522	0.00437779	0.0156782
TCTEX1D1	1.36734	0.710355	10.9688	0.00141627	0.00630221
ALDH1A2	1.36663	2.15722	22.3911	9.97985e-06	0.000113835
ELANE	1.36605	-2.40097	4.68531	0.03354	0.0799407
BGLAP	1.36058	1.47597	32.4484	2.1655e-07	5.3584e-06
TRPM5	1.36008	-1.82374	5.40718	0.022706	0.05859
TRMT10A	1.35545	3.3426	29.3418	6.76886e-07	1.29392e-05
ZNF732	1.35534	-1.77075	7.83406	0.00648513	0.0214509
AQP1	1.35178	4.93818	15.1902	0.000206885	0.00131987
SOX6	1.35174	3.21807	9.75859	0.00252078	0.0100631
NR1D1	1.35088	5.43211	29.3165	6.83314e-07	1.30191e-05
SMAGP	1.35015	3.07485	48.0877	1.13396e-09	9.92379e-08
PRRT1	1.3501	0.0117916	18.5955	4.764e-05	0.000401275
KCNC2	1.34915	-2.09878	3.5594	0.0630025	0.131383
FFAR4	1.34869	0.437905	14.7166	0.000255154	0.00157151
CLEC2B	1.34831	2.10926	35.6318	6.98288e-08	2.21649e-06
ESRRB	1.34674	-1.93647	15.2311	0.000203183	0.00130269
SLC17A7	1.34668	-0.541647	11.7493	0.000982732	0.0047192
ULK4	1.34665	3.08777	17.7264	6.88664e-05	0.00053903
FER1L6	1.3463	1.34084	2.44244	0.122218	0.218308
DNAH3	1.34591	-1.36738	6.6817	0.0116426	0.0343773
MYO1H	1.34506	-2.0233	9.83453	0.00243029	0.00976276
DNAAF1	1.34483	1.39901	5.65156	0.0199381	0.0527934
MAGI2	1.34372	1.39736	16.4962	0.000116858	0.00082241
GTSF1	1.34154	3.03079	4.69257	0.033407	0.0796605
CCDC88C	1.34032	4.19833	11.2011	0.00126965	0.00578268
COLCA2	1.34022	2.35971	11.8542	0.000935961	0.00453773
BCHE	1.33805	5.10296	16.5515	0.000114093	0.000808123
CAPS	1.33697	4.89536	25.3273	3.12248e-06	4.36921e-05
MEF2B	1.33639	1.83674	42.6477	6.48153e-09	3.58568e-07
GRAPL	1.33583	-1.60574	10.1612	0.00207787	0.00861516
FGGY	1.33523	7.31552	11.3072	0.001208	0.00556241
BMP2	1.33519	3.76249	14.2316	0.00031676	0.00187921
MACC1	1.33509	-1.34127	7.19954	0.00893269	0.0276901
ADAMTS12	1.33387	1.80971	19.7299	2.96312e-05	0.000276606
ALOX15	1.33336	0.216056	7.03375	0.00971988	0.0296906
ODF2L	1.33249	1.83555	45.5899	2.49924e-09	1.80903e-07
PSORS1C1	1.33238	-1.58272	8.01709	0.00591802	0.0199413
REN	1.33174	1.3356	8.98184	0.0036749	0.0136346
PRSS53	1.3316	2.94318	39.693	1.73118e-08	7.61817e-07
GRM2	1.32986	-0.0440899	9.93675	0.0023138	0.00937993
CYP27B1	1.32961	1.01148	21.6185	1.36389e-05	0.000147946
NPIPB9	1.32928	-1.61362	9.09358	0.00347969	0.0130636
C6orf141	1.32705	0.909815	5.25896	0.0245807	0.0624803
LGR6	1.32601	0.889275	12.0343	0.000860973	0.00424323
ASPN	1.32483	2.404	14.3408	0.000301666	0.00180766
AP1G2	1.32435	5.71787	51.2064	4.3257e-10	4.75213e-08
MYO7A	1.3243	6.10956	14.8392	0.000241644	0.00150263
FAM47E	1.32383	2.88501	27.369	1.42309e-06	2.34507e-05
GJA5	1.32339	2.26368	15.4086	0.000187897	0.00122096
SYTL2	1.32293	1.78205	44.8678	3.15064e-09	2.16904e-07
CAPN12	1.3207	6.72931	19.2806	3.5734e-05	0.000319031
GLDN	1.31799	1.19291	8.27873	0.00519568	0.0179927
NBPF4	1.31657	-2.00449	3.01638	0.0864512	0.167643
CACNA1F	1.3152	-1.69555	9.45325	0.00292144	0.0113468
CCL24	1.31476	-0.483311	7.9264	0.00619227	0.0207167
IAPP	1.31435	-1.59935	10.2993	0.00194533	0.00816616
ADARB2	1.31435	-2.13483	5.21397	0.0251817	0.0636424
NR2E3	1.31432	-2.31124	6.87832	0.0105241	0.0316171
CPT1B	1.31275	4.80391	41.9214	8.23204e-09	4.32252e-07
KCNK10	1.31136	-1.86484	4.5845	0.0354459	0.0834941
AFF2	1.31132	-0.324231	4.95307	0.0289887	0.0711696
PRSS35	1.31096	-1.29722	9.4489	0.0029276	0.0113541
CXCL12	1.31058	4.80979	13.4671	0.000446863	0.00247388
CLIC5	1.31027	1.26366	15.2214	0.00020405	0.00130771
TRDMT1	1.30923	0.899011	24.7915	3.84884e-06	5.20685e-05
PRSS27	1.30811	0.0916095	23.4283	6.59065e-06	8.08307e-05
RASSF6	1.30506	0.139007	13.7869	0.000386774	0.00220912
PCOLCE	1.30477	6.22588	15.9403	0.000148836	0.00100544
RANBP17	1.3045	2.24998	6.59078	0.0122013	0.0357427
EBF4	1.30414	2.67937	22.8853	8.18469e-06	9.64113e-05
RGS11	1.30267	-0.0746404	7.81888	0.00653467	0.0215687
VWCE	1.30153	5.87448	9.37869	0.00302897	0.0116797
KCNJ4	1.29931	3.31561	10.0195	0.00222374	0.00908377
SMIM5	1.29854	1.65016	16.6515	0.000109261	0.000781014
CAND2	1.29811	-0.128823	18.6944	4.56958e-05	0.000388063
BCAT2	1.29734	6.34186	18.4147	5.14175e-05	0.000424431
CRYGS	1.2966	2.03338	56.0284	1.02202e-10	1.55045e-08
SYT17	1.29633	4.19332	20.9458	1.79446e-05	0.000184815
UNC5A	1.29567	-1.33146	7.85086	0.00643079	0.0212985
LSAMP	1.29548	-2.50723	5.94094	0.0171147	0.0466654
NPIPA5	1.29518	3.11386	74.704	6.12475e-13	3.51379e-10
FOXL1	1.29431	-1.40437	11.7434	0.000985412	0.00472864
LAMA4	1.2932	4.54918	28.644	8.78815e-07	1.61865e-05
PCDH20	1.29269	1.71836	3.54803	0.0634152	0.131906
APOC2	1.29196	9.70949	17.3771	7.99516e-05	0.000607084
SOAT2	1.29181	3.93347	5.09598	0.0268331	0.066964
WTIP	1.29151	1.62835	43.19	5.42751e-09	3.1148e-07
GPSM1	1.29093	5.23337	17.2187	8.55705e-05	0.000640289
RFX3	1.29087	2.44467	57.2071	7.24241e-11	1.2605e-08
COMP	1.28966	-0.447587	2.50796	0.117397	0.211696
FAM171A2	1.28876	1.53395	9.31844	0.00311889	0.0119494
CYP2C19	1.2887	3.42685	13.4106	0.00045844	0.00252893
IGFBP3	1.28854	7.13686	22.9716	7.90697e-06	9.39256e-05
PAG1	1.28821	5.17919	13.2884	0.000484564	0.00264292
CMTM3	1.28798	3.80122	20.0063	2.64209e-05	0.00025316
ADAMTS17	1.28792	4.74535	7.31013	0.00844493	0.0264373
CDCA7	1.2869	2.42079	6.3404	0.0138907	0.0396547
KLK2	1.28641	-2.33057	3.76395	0.0560533	0.119645
CCDC155	1.28638	0.125351	3.91011	0.051598	0.112034
CACNA2D4	1.28627	1.48654	37.1221	4.15998e-08	1.47794e-06
DCDC2	1.28614	4.65532	4.44359	0.0383064	0.0888406
OLFML2A	1.28583	2.93061	20.8794	1.84387e-05	0.000188417
TMEM130	1.28436	-2.17698	4.49293	0.0372776	0.08691
FGF22	1.28395	1.27292	6.61748	0.0120344	0.0353121
PHKG1	1.28321	0.238529	18.878	4.23007e-05	0.000365035
DIRAS2	1.28244	-0.731288	3.23069	0.0762151	0.152253
F3	1.28235	0.807425	11.0159	0.00138515	0.00620654
TMPRSS13	1.28053	-1.20598	7.5988	0.00729863	0.0236074
LAMC3	1.27977	3.42196	11.0438	0.0013671	0.00614521
ZC3HAV1L	1.27974	-0.0652809	6.37049	0.0136752	0.0391696
TBC1D3K	1.27963	-0.769331	4.85916	0.0305051	0.0741331
SLC39A5	1.27912	7.97474	11.5475	0.00107963	0.0050737
ADSSL1	1.27768	5.33562	19.7479	2.94103e-05	0.000275266
ADCY5	1.27715	2.43758	19.7394	2.95144e-05	0.000275996
CYBA	1.27496	6.19938	11.9712	0.000886522	0.00433845
SNAI1	1.27463	1.61748	10.2385	0.00200259	0.00835447
NAB2	1.27442	5.21729	56.2956	9.44984e-11	1.46378e-08
EME1	1.27361	2.57503	26.7446	1.8063e-06	2.81769e-05
RHPN1	1.27349	3.58613	35.566	7.14571e-08	2.25432e-06
C15orf48	1.27274	2.0796	7.02946	0.0097412	0.0297264
DNER	1.2724	-2.47978	3.67976	0.0588073	0.124494
TOMM6	1.27213	3.13897	6.08442	0.0158743	0.04398
DDR2	1.27161	3.32361	42.9428	5.88419e-09	3.3144e-07
IGSF9B	1.27075	-0.166783	10.2807	0.00196261	0.00822311
TYW1B	1.27052	2.37472	35.3109	7.81432e-08	2.40644e-06
EPO	1.27003	2.31017	3.59037	0.0618927	0.129574
SPAG17	1.26948	-2.60884	5.56587	0.0208657	0.0546331
SLC26A3	1.26879	2.88379	2.97507	0.0885936	0.170835
ARHGEF17	1.26852	4.42358	35.4224	7.51451e-08	2.34205e-06
COL28A1	1.26647	0.867886	4.24401	0.0427889	0.0969289
TTC34	1.2662	0.0530587	10.1219	0.00211733	0.00873668
KIAA1211	1.26609	-0.426385	5.2482	0.0247231	0.0627579
DNAI1	1.26607	-1.78469	6.13968	0.0154221	0.0430507
CDCP1	1.26431	1.4161	11.6755	0.00101706	0.00485195
ENO2	1.26427	2.29917	14.9511	0.000229947	0.00144206
RASEF	1.2639	3.62132	3.73049	0.0571305	0.121559
SYCE1L	1.26242	-1.26262	18.2872	5.42661e-05	0.000442411
KIAA1324L	1.2619	1.64873	10.6302	0.00166207	0.00720555
RPS4Y1	1.26124	7.36819	3.29191	0.0735414	0.148116
ROS1	1.26117	-0.483408	4.50011	0.0371305	0.0866323
ADAMTS6	1.26072	0.890998	8.33444	0.0050541	0.0175851
SYCP2L	1.26053	-0.883781	4.66085	0.033992	0.0806563
TDRD6	1.25964	1.91054	14.8133	0.000244437	0.00151696
CRACR2B	1.25948	3.06268	18.6777	4.60175e-05	0.000390341
TTBK1	1.25895	2.87904	9.83567	0.00242897	0.00976004
SPERT	1.25677	-2.14345	3.50952	0.0648354	0.134211
CATSPER3	1.25674	0.306424	27.4546	1.37748e-06	2.27961e-05
AP1M2	1.25567	2.40585	5.34447	0.02348	0.0601961
ANKRD33B	1.25524	1.84126	11.1518	0.00129936	0.00589026
SLC51A	1.25489	7.19482	10.663	0.0016364	0.00710622
INSRR	1.25281	-0.955775	4.50541	0.0370221	0.0863924
SGCD	1.25274	0.539719	6.42062	0.0133241	0.0384019
SGCB	1.25003	2.92055	24.476	4.3559e-06	5.69872e-05
ITM2C	1.24961	5.08388	14.2685	0.000311574	0.00185698
SNX22	1.24954	5.49616	35.3811	7.62437e-08	2.36676e-06
BPIFA2	1.24892	-2.89792	3.36483	0.0704894	0.143148
ZFP57	1.24754	-0.507567	3.53839	0.0637675	0.132514
FAM151A	1.24736	4.58186	3.99067	0.049307	0.108044
CNN1	1.2467	0.717361	10.4038	0.00185078	0.00784242
GJB6	1.24643	-1.73875	2.98043	0.0883122	0.170398
RPS29	1.24606	6.07242	32.1302	2.42965e-07	5.84398e-06
PTGES	1.24576	1.5771	3.32284	0.0722295	0.146024
SH3BP1	1.24376	4.01453	10.2999	0.00194477	0.00816602
CACNB1	1.24365	1.43372	27.0808	1.5883e-06	2.56431e-05
TBX1	1.24221	-0.800044	6.32762	0.0139832	0.0398235
SCD5	1.241	-0.0716904	23.1033	7.50168e-06	8.98693e-05
ZNF519	1.23943	1.7086	17.1648	8.75756e-05	0.000651562
TRIM9	1.23885	1.32831	3.89877	0.0519297	0.112612
PCDHB16	1.23881	0.751677	5.37437	0.0231075	0.0594379
PAM	1.23811	3.90058	27.3494	1.43371e-06	2.35755e-05
GSDMA	1.23805	-1.09198	4.55165	0.0360917	0.0846548
AKR1E2	1.23799	-0.97882	7.57973	0.00736911	0.0237956
PCDHA6	1.23674	-1.57898	2.76283	0.100569	0.188323
RDH16	1.23533	8.005	6.69502	0.011563	0.0341619
IL12A	1.23433	-1.40211	7.91273	0.00623474	0.0208273
MARCKSL1	1.23381	5.58016	34.1424	1.18058e-07	3.38653e-06
SFI1	1.23286	5.06517	38.5651	2.53665e-08	1.00032e-06
ZIM2	1.23271	-2.38074	3.73423	0.0570089	0.121361
PRR22	1.23195	2.87273	16.7557	0.000104446	0.000751701
GZMM	1.2288	0.950133	14.2021	0.000320976	0.00190058
TCEAL8	1.22613	4.51038	19.0249	3.97718e-05	0.000348419
CERCAM	1.2257	2.61097	16.4654	0.000118432	0.000831599
KAAG1	1.22499	-0.103209	4.3695	0.0399088	0.0916669
CSPG4	1.22453	4.07506	31.216	3.38869e-07	7.54178e-06
SLCO4C1	1.22417	3.20895	3.11543	0.0815439	0.160096
LAMB1	1.2226	6.23583	19.0114	3.9997e-05	0.00035003
ANGPT4	1.22245	-1.98863	3.95564	0.0502894	0.109809
ST6GALNAC5	1.2221	-0.982175	3.55676	0.0630982	0.131467
ANGPTL4	1.22178	7.03741	6.89817	0.0104176	0.0313398
GRIK5	1.22146	-0.240133	18.0732	5.94197e-05	0.00047665
GSTM3	1.21889	4.22486	12.3079	0.000758758	0.00382748
RCAN2	1.2184	1.7732	23.2253	7.14533e-06	8.62674e-05
GALK1	1.21778	7.94083	15.6456	0.000169324	0.00111746
ENPP5	1.21763	1.90325	4.02672	0.0483178	0.106283
C6orf48	1.21739	6.95478	19.4816	3.28573e-05	0.000299212
SAPCD2	1.21639	1.90744	15.8724	0.000153314	0.0010303
HOXD4	1.21533	0.377796	5.90502	0.0174409	0.0473626
CHRNA10	1.21496	0.385848	29.7787	5.75377e-07	1.13826e-05
OXCT1	1.21488	1.61056	9.2756	0.0031845	0.0121617
CD177	1.21453	-1.3684	5.06542	0.0272793	0.0678804
B3GNT4	1.21402	-0.92059	8.55587	0.00453002	0.0160756
SOGA3	1.21312	-0.519131	11.5554	0.00107564	0.00506128
GLP1R	1.21224	0.0638922	2.26704	0.136269	0.237676
MAEL	1.21187	0.171525	7.65742	0.00708646	0.0230753
DNAJB13	1.20984	-0.849379	5.43095	0.0224197	0.0580544
AHSG	1.20898	12.8096	12.8056	0.00060377	0.00315533
CAPN11	1.20814	0.411204	15.985	0.000145956	0.000989824
CAMK1G	1.2081	-1.44127	5.7531	0.0188952	0.0505502
FAM227A	1.20671	-1.31456	10.2708	0.00197195	0.00825109
CRABP2	1.20648	-0.786769	12.451	0.000710376	0.00361964
MMP28	1.20644	-0.579599	4.86404	0.0304244	0.0739832
CLCF1	1.20591	2.17586	29.7972	5.71435e-07	1.13191e-05
MUC1	1.20522	0.71508	17.0742	9.10513e-05	0.000672893
DKK2	1.20422	-0.670648	3.92079	0.0512878	0.111533
CRACR2A	1.20296	1.21246	12.4223	0.00071982	0.00366054
RAB40A	1.20089	-1.38748	13.7338	0.000396126	0.00224844
FBP2	1.19866	-1.86462	8.34345	0.00503159	0.0175302
ABCA13	1.19678	-0.386542	4.12383	0.0457574	0.10188
RPL6	1.19656	8.74753	41.6176	9.10208e-09	4.66221e-07
CCNI2	1.19583	-1.07018	9.00828	0.00362771	0.0134885
PLGLB1	1.19489	5.65845	17.8266	6.59877e-05	0.000520178
FES	1.19447	4.57969	26.6442	1.8772e-06	2.89908e-05
RGMA	1.1939	0.332786	15.2448	0.000201962	0.00129647
FGF13	1.19367	0.781144	10.9911	0.00140141	0.00626774
SLPI	1.19239	7.2546	3.51374	0.0646781	0.133957
TMEM99	1.19237	2.65538	20.4483	2.20116e-05	0.000217707
SUSD4	1.19216	3.38349	4.21031	0.0435998	0.0982344
CYP3A7	1.19183	9.27801	5.19024	0.0255049	0.0643229
CHODL	1.19113	-0.64772	2.44779	0.121817	0.217716
BTBD11	1.19003	2.25742	5.93749	0.0171457	0.0467336
ALS2CL	1.1895	5.9556	30.8041	3.94082e-07	8.49002e-06
FBXL2	1.18909	0.536566	17.1651	8.75619e-05	0.000651562
NOL4	1.18906	-2.16452	3.68959	0.0584781	0.123967
ICA1	1.18718	4.137	12.8689	0.000586557	0.0030841
ESYT3	1.18618	0.483892	7.13573	0.00922745	0.0285011
ATOH7	1.18561	-0.416348	11.9707	0.000886735	0.00433845
POPDC2	1.18477	0.414298	45.0267	2.99368e-09	2.09199e-07
NBPF11	1.18337	6.16026	20.0395	2.60599e-05	0.000250881
BEND5	1.18308	-0.877497	8.2507	0.00526845	0.0181918
MSI1	1.18254	3.33684	2.85284	0.0952837	0.180654
HHIPL1	1.18089	0.948606	15.8581	0.00015428	0.00103514
ASIC3	1.17986	2.41801	16.9761	9.49781e-05	0.000697918
FAM107A	1.17932	3.17813	12.82	0.000599813	0.00314101
SLITRK5	1.17928	-1.88393	4.47238	0.0377024	0.0877156
KCNA5	1.17817	-1.15106	8.03825	0.00585589	0.0197879
BLMH	1.17688	4.81298	17.5634	7.3826e-05	0.000571062
PLA2G4E	1.17667	-2.38639	4.01689	0.0485853	0.106689
RPL9	1.17573	8.36082	47.9641	1.17873e-09	1.02003e-07
FATE1	1.17566	-1.22589	9.15417	0.00337839	0.0127626
STAT4	1.17502	2.92232	18.8945	4.20089e-05	0.000363732
ASCL2	1.17451	0.351608	5.37237	0.0231323	0.0594918
GLTPD2	1.17418	6.83204	17.4719	7.67722e-05	0.000588735
PLGLB2	1.17322	5.99117	16.0579	0.00014139	0.000964818
PLD1	1.17283	5.04803	32.9045	1.83729e-07	4.7275e-06
MEST	1.17269	5.2853	15.3658	0.000191469	0.0012399
PCDHGB2	1.17216	1.92897	4.85322	0.0306038	0.0742914
RPS12	1.17092	8.82396	22.7367	8.68653e-06	0.000101397
AKAP12	1.16991	5.3136	6.77606	0.011091	0.0330765
UPK3B	1.16989	-0.247344	18.5652	4.8253e-05	0.000405336
XCR1	1.16972	-1.02614	4.963	0.0288333	0.070926
UCP3	1.16946	0.733249	23.835	5.60854e-06	7.04022e-05
UPB1	1.16929	7.90696	15.1037	0.000214937	0.0013617
TCIRG1	1.16804	7.24485	54.7742	1.47952e-10	2.11867e-08
SLC22A15	1.16767	2.92778	7.81186	0.00655769	0.0216352
STK39	1.1676	3.40262	10.825	0.00151565	0.00665084
TMEM45A	1.16691	4.66425	8.84015	0.00393895	0.01438
FABP5	1.16655	4.16368	15.3866	0.00018973	0.0012307
OTUD6A	1.16576	-2.65784	2.5043	0.11766	0.212024
PKD1L1	1.16522	1.14249	4.46469	0.0378628	0.0879698
PRRG3	1.16397	-1.07264	8.06883	0.00576728	0.0195567
CYSLTR2	1.16328	-0.55826	16.8449	0.000100503	0.000730891
CD38	1.16309	2.32976	6.05891	0.0160877	0.0444463
SYN3	1.16178	0.997397	4.67366	0.0337546	0.0802798
SSR4	1.16165	6.93429	21.7766	1.27916e-05	0.000140427
JPH2	1.15942	-0.457539	9.88545	0.00237152	0.00957884
PLCB1	1.15908	4.57536	14.8017	0.000245691	0.0015223
PLAC8	1.15885	-0.0932337	18.3284	5.33285e-05	0.000436606
ICAM1	1.15848	7.06791	8.82044	0.00397719	0.0144923
FZD8	1.15772	1.36635	19.6809	3.02414e-05	0.000280839
TGFB1I1	1.15751	3.20733	24.6059	4.13923e-06	5.48005e-05
PZP	1.1565	0.298755	14.9353	0.000231567	0.00145104
LDB3	1.15532	-0.800243	13.0049	0.000551242	0.00293171
CTAG2	1.15255	4.17819	2.34466	0.129837	0.228839
PARP15	1.15234	1.54962	8.59229	0.0044494	0.0158606
BCAM	1.15199	7.93146	13.9669	0.000356689	0.00207193
ZNF559.ZNF177	1.15153	-0.301985	20.8164	1.89214e-05	0.000192287
LSMEM1	1.15025	0.918428	20.4313	2.21663e-05	0.000218837
RAB17	1.14982	6.78485	36.8742	4.53197e-08	1.58698e-06
ATP8B3	1.14934	2.05495	11.9735	0.000885558	0.00433543
SERPINA11	1.14732	7.08135	12.08	0.000842967	0.00417294
GLIS3	1.14703	3.07649	15.1109	0.000214254	0.00135794
RAB19	1.14622	-2.636	3.39387	0.069313	0.141289
TSPAN2	1.1461	-1.67958	4.74817	0.032407	0.0777185
IL20RA	1.14597	0.560006	1.91362	0.170585	0.282976
TMPRSS9	1.14566	4.23342	10.8096	0.00152672	0.00669183
GPIHBP1	1.14558	2.85247	8.43695	0.00480404	0.0168894
OR51E1	1.14509	-1.15248	11.1423	0.00130519	0.00590654
FAM218A	1.14505	-2.40333	4.2118	0.0435636	0.0981955
RPL37A	1.14463	8.52297	33.3521	1.56478e-07	4.14333e-06
CCDC153	1.14416	-0.835994	18.7363	4.48976e-05	0.000382754
RPS3	1.1416	8.98716	32.4243	2.18441e-07	5.37942e-06
DUSP15	1.1414	0.19426	7.07257	0.00952928	0.0292179
F2RL1	1.14109	3.53378	7.42201	0.00797979	0.0252827
DNAH10	1.14087	-0.844579	9.63491	0.00267571	0.0105678
SPTSSB	1.13958	-0.620739	4.67995	0.0336384	0.0801136
PLA2G4F	1.13888	-1.943	2.70671	0.104029	0.193191
RFX2	1.13799	2.58123	37.9302	3.15084e-08	1.19918e-06
RERG	1.13704	0.637855	19.2862	3.56507e-05	0.000318656
ORM1	1.13703	10.9636	14.1881	0.000322994	0.00190888
STAG3	1.13649	3.74412	14.0104	0.000349784	0.00204227
ULBP1	1.13527	-1.60527	3.68434	0.0586535	0.124252
AMY2B	1.13462	4.99324	17.452	7.74275e-05	0.000592921
TMEM156	1.13385	0.0341275	8.91515	0.00379681	0.0139807
YJEFN3	1.13371	3.70001	18.949	4.10569e-05	0.000357288
ANO9	1.13319	2.67851	11.8148	0.000953264	0.00460432
HES2	1.13231	-0.77511	5.0293	0.0278168	0.0689082
NXPH3	1.13201	0.0709439	27.1395	1.55311e-06	2.52707e-05
PIK3C2G	1.13196	3.59165	32.1244	2.4347e-07	5.84704e-06
TEX14	1.13169	-0.517373	12.3994	0.000727452	0.00369329
B3GAT2	1.13102	1.40762	14.654	0.000262363	0.00160696
B3GNT3	1.13074	2.65195	3.79934	0.0549375	0.117743
KHDC1	1.12972	-1.94115	4.41504	0.0389156	0.08989
PLEKHG2	1.1289	4.68131	35.0449	8.58062e-08	2.58587e-06
FZD1	1.12852	3.13896	21.0638	1.70987e-05	0.000178117
AGPAT2	1.12837	7.18263	23.2162	7.17148e-06	8.65157e-05
IDO2	1.12817	1.62181	2.89913	0.0926861	0.176702
SCARF2	1.12779	3.13021	22.1674	1.09213e-05	0.000123213
FAM83F	1.12686	-0.837458	3.40813	0.068743	0.140349
PCDHA3	1.1268	-1.26914	3.0069	0.0869376	0.168417
ARHGEF2	1.12594	5.50937	16.7174	0.000106192	0.000761532
DDR1	1.12594	4.53451	13.1666	0.000512127	0.00276455
FJX1	1.12583	2.45001	14.3662	0.00029827	0.00179217
RPL10L	1.12503	-1.29034	2.64131	0.10823	0.199272
MEIS3	1.12305	0.499755	20.6026	2.06575e-05	0.00020642
NRIP2	1.12038	1.79808	41.3584	9.91905e-09	4.97236e-07
CLHC1	1.11999	0.983531	60.6105	2.72636e-11	5.77934e-09
DMC1	1.11993	-0.69981	4.25403	0.042551	0.0965452
UNC119B	1.11977	4.49604	39.3691	1.93114e-08	8.24599e-07
NBPF12	1.11865	6.27433	20.6519	2.02432e-05	0.000203219
IGF2BP1	1.11686	5.45604	2.85771	0.0950065	0.180217
TJP3	1.11619	4.038	15.7903	0.000158922	0.00106197
BLK	1.11345	-0.271504	5.65515	0.0199003	0.0527347
CNTN1	1.11337	-0.23863	1.8891	0.173315	0.286424
PIWIL4	1.11312	0.377848	10.8707	0.00148331	0.00653668
RPS27	1.11274	8.32669	29.8102	5.68689e-07	1.12936e-05
CLEC18A	1.1126	0.0754935	33.4604	1.50534e-07	4.01339e-06
PRSS22	1.11197	-1.54442	2.63574	0.108596	0.199787
SLAMF9	1.11158	-1.03708	5.92684	0.0172419	0.0469318
SLC4A5	1.11111	0.636153	11.4726	0.00111801	0.00522257
ADH1A	1.10987	9.96661	5.30206	0.0240192	0.0613956
BTC	1.10696	0.314121	5.12399	0.026431	0.0661949
KLKB1	1.10669	6.69061	17.1951	8.64417e-05	0.000644981
METTL17	1.1066	5.75758	54.5779	1.56824e-10	2.20836e-08
HOXB7	1.10636	-0.676432	24.6991	3.99072e-06	5.32898e-05
SULT1E1	1.10477	3.63866	4.56649	0.0357984	0.0841707
PROX2	1.10389	-1.28896	6.40528	0.0134305	0.0386229
ZNF483	1.10345	2.24109	20.4359	2.21249e-05	0.000218568
ADH6	1.10067	8.33561	9.62092	0.00269384	0.0106231
CDRT4	1.10052	0.255514	5.68527	0.0195853	0.0520728
TFAP2E	1.1	-0.185452	16.7539	0.00010453	0.000751701
RTL1	1.09975	-2.86303	3.05089	0.0847054	0.165042
GABRP	1.09859	-2.62094	4.89474	0.029921	0.0729769
CYGB	1.09851	3.99892	12.0939	0.000837558	0.00414895
FSIP1	1.09789	-1.55589	5.9884	0.0166934	0.0457262
LGALS4	1.0956	8.29312	4.84509	0.0307395	0.0745506
PRR4	1.09444	0.250295	20.4473	2.20209e-05	0.000217707
RPL39	1.09426	7.06456	30.1622	4.992e-07	1.02148e-05
HNRNPA1L2	1.09414	2.28862	13.3391	0.000473541	0.00259376
UPK1A	1.09387	-1.70571	4.35514	0.0402276	0.0922875
RAD54L	1.09307	2.93781	16.5283	0.000115245	0.000814761
EFNA2	1.09201	3.33877	19.9637	2.68914e-05	0.000257128
FSD1	1.09027	-0.847241	14.5386	0.000276184	0.00167703
GOLGA8J	1.08956	-1.17981	4.42871	0.0386225	0.089387
IBSP	1.089	-0.766425	4.05925	0.0474431	0.104708
LYPD6	1.08778	-0.650483	3.43902	0.0675261	0.138394
EPB41L1	1.08729	4.95203	6.37828	0.0136201	0.0390334
GPR143	1.087	1.44562	11.4184	0.00114673	0.00532779
CIRBP	1.08667	6.64587	38.9968	2.19059e-08	8.97677e-07
CCDC114	1.08651	-0.592163	9.25048	0.00322364	0.0122779
HOXD10	1.0851	-0.322159	3.17258	0.0788523	0.156052
ZNF117	1.08415	3.74596	10.3068	0.0019383	0.00814987
CSTA	1.08411	3.1587	10.9586	0.00142305	0.0063215
SHISA2	1.08348	-2.6632	3.32905	0.0719695	0.145555
QSOX1	1.0832	5.06972	13.0553	0.00053874	0.0028796
CDC42BPG	1.08288	3.12039	10.4219	0.00183492	0.00779557
CLGN	1.08173	4.78714	4.7355	0.0326321	0.0781617
SERPINE1	1.08052	7.69464	7.12501	0.00927797	0.0286002
SAPCD1	1.08045	2.14423	20.0201	2.62706e-05	0.000252127
KDM8	1.07974	3.66502	14.3976	0.000294106	0.00177058
TRIP10	1.07951	5.01862	38.4526	2.63574e-08	1.03361e-06
RAB4B.EGLN2	1.0777	2.97322	5.11006	0.0266302	0.0665647
MORN3	1.07733	-1.87801	9.38823	0.003015	0.0116377
IL34	1.07594	1.45534	12.7175	0.000628614	0.00327082
ZNF454	1.07563	-1.94508	3.82375	0.0541819	0.116599
DDIT4L	1.07371	-1.27952	9.37824	0.00302964	0.0116797
IL1B	1.07136	-0.610473	7.75534	0.00674624	0.0221491
NLGN3	1.07029	-0.992959	16.1238	0.000137384	0.000942879
NOG	1.07026	-2.87816	2.65489	0.107342	0.198038
KLF5	1.06997	3.05017	4.38105	0.0396542	0.0912424
GPM6B	1.06893	-0.335253	16.3152	0.000126409	0.000880036
GPR160	1.06888	2.06404	9.56464	0.0027681	0.0108579
AFM	1.06879	7.6062	6.32817	0.0139792	0.0398235
FLT3	1.0678	-1.05349	5.00217	0.028228	0.0696927
ANGPTL2	1.06701	3.22035	30.959	3.72306e-07	8.14552e-06
KCNT1	1.06691	-1.59357	12.8625	0.000588273	0.00309103
AREG	1.06564	-0.444877	5.00685	0.0281568	0.06955
SV2A	1.06454	0.503804	9.1246	0.00342745	0.0128956
RNF150	1.06442	-1.14731	7.66267	0.00706778	0.0230338
HECW1	1.06427	-0.68595	4.40038	0.0392323	0.0905136
SEMA5B	1.06128	2.72843	28.5537	9.09137e-07	1.66264e-05
TLR9	1.061	1.14193	14.2609	0.000312635	0.00186115
GRASP	1.06062	3.35982	11.4446	0.00113277	0.00528193
CCDC39	1.0586	0.254615	11.3394	0.00118993	0.00548735
CHST11	1.05626	3.08552	13.2552	0.000491923	0.00267177
TEKT5	1.05625	-0.505106	6.43699	0.0132115	0.0381814
HYI	1.0562	5.93374	20.2279	2.41066e-05	0.000234555
ZMYND15	1.05501	3.27937	18.1168	5.83298e-05	0.000469734
ABHD11	1.05462	4.10424	35.9523	6.24301e-08	2.03588e-06
EBF2	1.05451	0.444207	13.6554	0.000410398	0.00231756
LOXL4	1.0543	4.50186	3.43467	0.0676962	0.138651
TNIK	1.05319	3.07073	7.25181	0.00869857	0.0270448
GOLGA6L10	1.05162	1.75085	16.3026	0.000127102	0.00088446
PCDHA7	1.05135	-1.81382	3.03418	0.0855461	0.166262
LRRC75B	1.05125	4.91409	22.9306	8.0376e-06	9.51127e-05
PLAGL1	1.05027	1.80532	9.6847	0.00261218	0.0103459
MSX1	1.04918	1.83804	9.00555	0.00363255	0.0134903
P3H4	1.04894	4.06796	27.9389	1.14632e-06	1.97075e-05
RNFT2	1.04872	0.588264	14.9031	0.000234885	0.00146768
SNAI3	1.04774	0.472713	11.5025	0.00110255	0.00516435
RPL34	1.04743	7.00969	33.6197	1.42207e-07	3.87338e-06
TNFRSF4	1.04723	2.31917	23.8081	5.66867e-06	7.09844e-05
SPP2	1.04637	6.1627	4.49896	0.037154	0.0866609
ODC1	1.04477	6.9714	17.7768	6.74001e-05	0.000529157
SMIM1	1.04428	2.68839	10.7536	0.00156769	0.00684623
FGF12	1.04418	1.36469	7.78846	0.00663509	0.0218362
REP15	1.04325	0.0446093	11.7646	0.000975772	0.00469692
CHEK2	1.04187	3.99486	17.7403	6.84574e-05	0.0005361
BMP8A	1.04133	1.68691	24.1263	4.99875e-06	6.38778e-05
PRR16	1.04104	-0.743059	9.74918	0.00253223	0.0100937
FETUB	1.03992	7.51763	9.00631	0.0036312	0.0134903
ARMCX6	1.0398	1.51612	21.0725	1.70378e-05	0.000177601
DNAAF3	1.03915	0.196119	6.02406	0.0163841	0.0450622
BCL2A1	1.03861	0.166689	7.45729	0.00783874	0.0249378
GNB3	1.03837	-0.69687	6.44812	0.0131355	0.0380175
RFX6	1.03833	-2.04605	2.78708	0.0991133	0.186183
RAD9B	1.03809	-0.959756	18.3214	5.34877e-05	0.000437447
SRI	1.03668	4.31015	17.2907	8.29679e-05	0.000623567
HTRA3	1.03588	1.7387	4.80962	0.0313389	0.0757671
PCSK4	1.03392	3.44304	12.9026	0.000577588	0.00304521
SOSTDC1	1.03264	-0.64568	3.47911	0.0659816	0.136074
CNGA1	1.03171	3.45211	16.7145	0.000106325	0.000761781
PCDH18	1.03155	-0.0350691	19.8942	2.76775e-05	0.000263183
APOC1	1.0309	11.052	12.0794	0.000843209	0.00417294
RPL36AL	1.03088	6.30941	23.5655	6.24098e-06	7.70301e-05
ZFP2	1.03063	-0.563928	15.2994	0.000197156	0.00127142
CA3	1.02989	-0.898056	8.3423	0.00503447	0.0175324
ADCY1	1.0297	5.05302	2.73604	0.102204	0.19074
THY1	1.02932	5.21817	16.283	0.000128192	0.000890048
ZNF853	1.02903	-0.391717	11.8381	0.000942979	0.00456461
ANTXR1	1.02815	2.81901	13.5709	0.000426365	0.00238254
B3GAT1	1.02635	0.588812	6.87242	0.0105559	0.0316944
ZNF660	1.02616	-0.773511	7.73541	0.00681409	0.0223434
BTBD19	1.02615	2.19163	8.39619	0.0049019	0.0171711
GPR162	1.02599	2.38093	8.50077	0.00465491	0.0164397
MB	1.02587	-0.855739	3.61783	0.0609267	0.127949
PCDHB11	1.02564	-0.680706	4.13819	0.0453912	0.10124
GABBR1	1.0255	2.63212	10.7685	0.00155671	0.00680593
PTN	1.0252	-0.249996	8.16394	0.00550056	0.0188129
H2AFY2	1.02484	3.99672	4.24971	0.0426533	0.0967209
PYGO1	1.02439	-2.40211	3.83778	0.0537527	0.11582
HTR2C	1.02431	-1.02486	1.49886	0.224603	0.34777
NEURL1	1.02295	1.44382	9.97924	0.0022671	0.009222
TFCP2L1	1.02277	0.929306	6.62293	0.0120006	0.0352463
VIL1	1.02261	7.10034	10.1566	0.00208247	0.00863189
P2RX4	1.02231	5.04331	48.6821	9.41874e-10	8.78894e-08
SHC4	1.02202	-1.38689	3.65526	0.0596361	0.125885
LRRC8B	1.02152	2.36118	9.16885	0.00335432	0.0126851
CACNA1D	1.02037	2.95326	8.07738	0.00574277	0.0195078
RPL5	1.01784	8.42746	27.2082	1.51298e-06	2.46956e-05
RAB3C	1.01764	0.460858	2.09209	0.152147	0.258275
MGAT3	1.01763	-0.00625042	11.2175	0.0012599	0.00575138
CDH11	1.01704	1.40846	8.89239	0.00383936	0.0140895
CRLF1	1.01648	0.913832	33.8179	1.32503e-07	3.69151e-06
NREP	1.01642	5.99201	12.2377	0.000783728	0.00392624
FCAMR	1.0151	2.26792	3.53006	0.0640736	0.132954
LRRC10B	1.01333	-0.864873	10.6616	0.00163749	0.00710896
FGFR3	1.01328	6.73515	14.7094	0.000255977	0.00157595
CADM2	1.0131	-1.26206	3.12915	0.0808884	0.159187
ATP8A2	1.01273	-1.919	6.42293	0.0133082	0.0383667
MUM1	1.0122	6.37152	40.9249	1.14569e-08	5.54586e-07
TBC1D3	1.01139	-1.22992	2.2215	0.140211	0.242528
HILPDA	1.01106	3.75251	9.01932	0.00360818	0.013447
HRNR	1.01011	-1.0169	2.95363	0.0897286	0.172394
SLC39A10	1.00882	3.30747	19.7093	2.98868e-05	0.000278548
ZNF177	1.00875	-0.439056	3.62432	0.0607007	0.127613
MAP3K12	1.00583	2.64384	24.7855	3.85784e-06	5.20942e-05
GPR85	1.00513	-0.462154	9.86731	0.00239228	0.00964259
EGFL8	1.00489	3.24655	20.7091	1.97733e-05	0.000199277
GP1BB	1.00422	0.615335	4.10037	0.0463622	0.102857
HEYL	1.0039	3.23456	9.55264	0.00278421	0.0109079
DGKG	1.00328	0.992455	5.17663	0.0256923	0.0647322
RBP5	1.00297	6.67609	11.0656	0.0013531	0.0060929
ZNF804A	1.00286	-1.37764	3.18229	0.0784046	0.155385
PFKM	1.00141	3.69425	18.0809	5.92256e-05	0.000475339
C20orf202	0.999765	-1.74716	3.92505	0.0511647	0.111374
BDKRB1	0.999601	-0.713921	8.17051	0.00548261	0.0187681
TCEAL7	0.999383	-2.20806	5.87033	0.0177622	0.0480169
RNF31	0.999111	4.60484	50.0607	6.14558e-10	6.10225e-08
CFAP69	0.998983	1.72888	16.4066	0.000121488	0.000849591
PMEL	0.998687	2.73266	18.0003	6.12883e-05	0.000489106
ZBTB32	0.998257	-0.46084	12.4344	0.000715816	0.00364497
DCLK3	0.997224	-1.40386	6.02027	0.0164167	0.0451357
ARHGEF25	0.997186	1.40633	14.5708	0.000272251	0.00165769
KCTD6	0.997007	4.128	35.6898	6.84276e-08	2.1899e-06
MARVELD1	0.994714	2.67857	15.9709	0.000146855	0.000992921
HRH2	0.994499	1.48989	8.56783	0.00450337	0.0160104
GPR19	0.994463	-0.413236	12.7147	0.000629422	0.00327392
KCNAB1	0.994275	0.578266	31.3018	3.28415e-07	7.35136e-06
GJC1	0.994246	2.16366	19.9546	2.69929e-05	0.000257781
EPHA3	0.993917	0.918912	5.54771	0.021068	0.0550977
TRIM71	0.992802	4.37153	1.91776	0.170128	0.282422
ADAMTS13	0.99234	3.8323	15.6734	0.000167269	0.00110585
CXCR1	0.992049	-1.33289	5.37201	0.0231367	0.0594933
WNT2B	0.991978	0.798985	17.6426	7.1372e-05	0.000554717
C1QTNF4	0.991113	-0.413654	6.24725	0.0145805	0.0411537
TIAM1	0.990706	2.97866	12.4125	0.000723088	0.00367475
SGCZ	0.990022	-0.76377	1.46295	0.230184	0.354031
PLBD1	0.989593	3.56649	5.11927	0.0264982	0.0663419
HAVCR1	0.989118	1.09712	2.40408	0.125146	0.222484
GSDMB	0.98853	5.50538	15.7599	0.000161047	0.00107342
MMP19	0.988436	3.28307	10.3921	0.00186116	0.00787688
INA	0.987743	-1.95677	2.53194	0.115686	0.209368
UTS2	0.987213	-2.04739	2.93798	0.0905668	0.173628
HIC2	0.986959	4.78433	7.55	0.00748036	0.0240695
IGFALS	0.986929	4.99129	3.85835	0.0531303	0.114718
SDSL	0.986143	5.842	11.9783	0.000883624	0.0043287
PLEKHG3	0.985992	5.96804	35.9319	6.28749e-08	2.04608e-06
MXRA5	0.985619	1.54903	6.04136	0.0162363	0.0447693
CA8	0.985532	-1.51457	4.02348	0.0484056	0.1064
GCK	0.985339	3.99336	1.84954	0.17783	0.29201
EFNA1	0.985289	7.80129	16.0266	0.00014333	0.000975018
RNASET2	0.985113	5.78678	23.9326	5.39616e-06	6.80119e-05
CLRN3	0.984545	3.60218	3.27781	0.0741481	0.149062
CT83	0.984054	-2.75247	1.72372	0.193139	0.310764
GALNT16	0.983531	0.98787	7.32639	0.00837562	0.0262681
SLC13A5	0.983172	8.08946	10.5998	0.00168623	0.00728785
PTK7	0.983112	3.81719	4.55644	0.0359968	0.0844868
SLCO2A1	0.982554	3.52497	5.17256	0.0257486	0.0648423
WDR72	0.98239	4.82069	6.29297	0.0142375	0.0403917
LHX3	0.98183	-2.14675	2.51592	0.116826	0.210913
CAMK2B	0.981551	2.58827	2.09466	0.151899	0.257978
TCAP	0.981051	2.95654	4.75244	0.0323316	0.0775631
CDHR2	0.980346	4.5277	1.98953	0.162442	0.272054
EYS	0.980284	1.13651	8.04943	0.00582334	0.0197123
LCTL	0.978894	-0.993602	10.3116	0.00193394	0.00813377
CDC25C	0.978107	2.97829	13.7799	0.000387986	0.00221441
PKIB	0.977878	2.93934	2.91653	0.0917303	0.175247
ULK2	0.977805	2.05094	8.02156	0.00590486	0.0199186
TNFAIP6	0.977519	-2.32451	4.14948	0.0451057	0.100792
GFAP	0.977503	-0.651913	6.63782	0.0119088	0.0350373
DNAH2	0.976703	-0.97938	6.56723	0.0123506	0.036096
PAMR1	0.976006	0.652707	14.343	0.000301377	0.00180703
RPLP0	0.975152	9.44796	35.5822	7.10522e-08	2.24612e-06
MEDAG	0.97492	-1.56746	4.16608	0.0446893	0.100145
HOXD9	0.97387	2.45842	3.91503	0.0514547	0.11177
ITLN1	0.972017	-1.80322	3.1683	0.0790503	0.156324
CEP135	0.971567	1.98534	30.5798	4.27951e-07	9.09323e-06
ZNF827	0.970236	-0.192779	11.6304	0.00103865	0.00494125
FILIP1	0.970225	1.48558	13.343	0.000472697	0.00259097
CYP4F22	0.969375	4.35143	3.49459	0.0653953	0.135081
RAB44	0.968381	-2.35094	3.0817	0.0831793	0.162539
DOK6	0.968141	0.48939	2.68196	0.105596	0.19554
SDCBP2	0.967788	3.30735	7.90138	0.00627023	0.0209143
FRMD4A	0.967141	4.96791	41.7414	8.73667e-09	4.51103e-07
MFSD10	0.967005	4.77507	44.2833	3.8045e-09	2.45549e-07
LYZ	0.966915	7.65095	3.00095	0.0872446	0.168822
FFAR2	0.966626	-1.4264	5.84973	0.017956	0.0484985
AUTS2	0.966401	5.3849	8.36186	0.00498591	0.0173945
CDH8	0.965092	-0.902084	2.82732	0.0967502	0.182786
TMEM72	0.964589	0.0423873	2.72062	0.103159	0.192037
SDK1	0.964177	-1.1097	7.60955	0.00725925	0.0234996
IL18RAP	0.963265	-0.275614	9.99205	0.0022532	0.00917511
C1QTNF5	0.963007	3.26998	17.9149	6.3552e-05	0.000504314
TMPRSS15	0.962904	-1.85151	1.41653	0.237655	0.362546
EFNB3	0.962421	-1.5863	5.12813	0.026372	0.0660948
TLE6	0.962285	1.89779	8.68566	0.00424946	0.015276
LRRC17	0.962	0.271305	32.9571	1.80291e-07	4.65983e-06
TSPAN18	0.961331	3.08361	6.60142	0.0121345	0.0355655
PCDH7	0.961077	-1.21907	2.54925	0.114468	0.207773
ATP6V1C2	0.959989	-0.232477	7.11244	0.00933755	0.0287266
CYP4A22	0.959974	7.03513	4.86373	0.0304294	0.0739839
SYNGAP1	0.958554	3.17172	32.6738	1.99637e-07	5.03644e-06
PCDHGB7	0.956762	1.04946	8.73349	0.00415069	0.014985
PLD2	0.955947	4.13676	66.5664	5.23097e-12	1.61583e-09
APBB3	0.955463	5.68303	17.3294	8.16039e-05	0.000615678
EEF1B2	0.955316	7.47276	29.1633	7.23514e-07	1.37008e-05
AMOTL1	0.955315	5.68699	10.5068	0.00176233	0.00755981
PHPT1	0.955113	6.49967	66.9878	4.6669e-12	1.47531e-09
SH2D3A	0.954066	2.21135	14.779	0.000248179	0.00153526
TRAF5	0.953583	3.68922	14.4696	0.000284807	0.00172263
THSD7B	0.953401	-1.60273	3.9928	0.0492479	0.10793
MYBL1	0.952889	2.95708	14.9125	0.000233918	0.00146281
RPL3	0.952776	10.555	24.6365	4.08987e-06	5.43461e-05
C5orf63	0.952543	2.2783	12.2123	0.000792987	0.00395982
STX2	0.950698	4.34022	25.8163	2.58261e-06	3.77759e-05
ARHGAP33	0.950163	4.04895	28.2721	1.01081e-06	1.80177e-05
ARHGEF39	0.949914	3.43325	46.9917	1.60066e-09	1.27806e-07
MSS51	0.949592	1.27266	20.9608	1.78342e-05	0.000183923
SRSF12	0.948344	0.914598	5.09066	0.0269102	0.0671208
ZNF677	0.948107	0.800923	7.88695	0.00631565	0.020998
SVOP	0.946638	-0.549207	5.58467	0.0206583	0.054292
IFT57	0.946588	2.65631	9.74197	0.00254105	0.0101185
TP53I13	0.946176	6.49808	14.2718	0.000311119	0.00185498
MB21D2	0.946056	-0.109697	13.6412	0.000413033	0.00232819
NLRP2	0.94589	1.44094	2.36533	0.128183	0.226609
SMOX	0.945013	3.53779	7.86381	0.00638924	0.021179
PCYOX1L	0.944913	1.51839	12.058	0.000851592	0.00420905
ZNF585B	0.944857	3.41481	13.9657	0.000356869	0.00207193
ZNF175	0.944753	2.13182	12.5314	0.000684619	0.00351966
ALDOB	0.944046	11.6305	6.29013	0.0142585	0.0404366
COX6A2	0.94404	2.37185	2.22511	0.139894	0.242173
TCF7L1	0.943948	5.39897	12.0758	0.000844598	0.00417581
NIPSNAP3B	0.943422	1.11639	20.2327	2.40596e-05	0.000234392
CDKN2A	0.943023	5.73409	10.6057	0.00168152	0.00727764
C16orf45	0.942924	4.63785	5.77314	0.0186962	0.050133
UNC5C	0.942883	-0.41013	9.55722	0.00277806	0.0108887
RBM11	0.9427	-2.95087	1.89238	0.172947	0.286074
C17orf53	0.942604	2.6245	15.9208	0.000150109	0.00101271
RPL29	0.942472	8.8041	26.5914	1.91558e-06	2.94538e-05
KIF6	0.942469	0.823049	2.34414	0.129879	0.228851
PRPF40B	0.942409	4.44707	67.5012	4.06303e-12	1.33907e-09
GAS2L3	0.942354	2.40074	11.9103	0.000911908	0.00443639
GPRASP1	0.940426	0.838985	8.34256	0.00503382	0.0175324
MUC4	0.939717	0.130535	12.356	0.000742146	0.00375558
DOCK8	0.939115	3.69857	10.4512	0.00180955	0.00771324
IGF2BP3	0.938714	3.82751	2.81658	0.097375	0.183764
SLC5A9	0.938352	4.83698	27.3864	1.4137e-06	2.33208e-05
SPEF2	0.938074	2.27737	20.258	2.38088e-05	0.00023261
NDUFA11	0.937804	7.39567	18.9402	4.12104e-05	0.00035802
DNAH17	0.937431	1.46358	50.9623	4.66048e-10	4.91094e-08
RAB37	0.936998	3.86926	19.2143	3.67384e-05	0.000326169
CD7	0.936599	3.0227	5.76753	0.0187517	0.0502272
ST6GAL1	0.93625	7.46041	11.4472	0.00113139	0.00527708
SLC15A1	0.936238	5.15448	7.47867	0.00775453	0.024741
GOLGA8S	0.935851	-1.31005	7.82838	0.00650362	0.0214846
NAA11	0.93561	0.659286	1.11216	0.294932	0.42557
LINGO4	0.93456	1.42895	7.06775	0.00955272	0.029266
RSAD1	0.934164	6.17342	28.7242	8.5276e-07	1.58195e-05
ANK2	0.933914	1.43256	6.8284	0.0107969	0.0322492
CACNA1C	0.933768	1.81628	8.78195	0.00405304	0.0146989
LRRC49	0.932887	-0.98527	7.75253	0.00675576	0.0221662
FAM129C	0.931028	-0.73867	4.62742	0.0346207	0.0819365
GRM4	0.930439	-2.46704	2.80451	0.0980823	0.184654
PLEKHD1	0.930335	-1.6943	4.40975	0.0390295	0.0901129
FUT5	0.930273	-1.43637	9.61716	0.00269874	0.010637
ARMCX3	0.929325	3.16439	10.7537	0.00156766	0.00684623
USHBP1	0.929202	2.16473	17.9198	6.34216e-05	0.000503537
DOC2A	0.929163	-0.769508	6.17293	0.0151566	0.042478
DES	0.928812	-1.44937	2.26322	0.136594	0.23811
CACNA1A	0.928795	-0.799557	17.239	8.48271e-05	0.000635383
C19orf48	0.928623	4.95418	22.0958	1.12417e-05	0.000126093
C1R	0.927889	9.63847	6.9191	0.0103066	0.0310964
ZMYND10	0.927852	1.14857	12.481	0.000700641	0.00358301
SPATA20	0.927666	6.03417	50.3895	5.5545e-10	5.62347e-08
ADCY4	0.927434	3.13558	12.359	0.000741102	0.00375152
RPL4	0.927401	9.28191	24.7891	3.85248e-06	5.20724e-05
PTPRS	0.927337	1.75729	4.04567	0.0478062	0.105394
FAM221B	0.927159	-1.0968	9.60906	0.00270932	0.0106706
RPL11	0.926914	8.6152	23.3797	6.71939e-06	8.20846e-05
NEB	0.926824	5.44353	4.01494	0.0486386	0.106759
CD3D	0.926217	1.53681	6.94149	0.0101891	0.030796
AOC1	0.926145	-0.863672	3.55785	0.0630587	0.131457
CLEC2D	0.925856	2.77966	12.7509	0.000619061	0.00322653
RBM44	0.925703	-0.525423	7.58726	0.00734121	0.0237302
GUCA1B	0.9256	0.844996	17.9986	6.13306e-05	0.000489192
ACKR3	0.924205	3.66371	9.13667	0.00340733	0.0128561
CELF5	0.924033	1.32519	3.44068	0.0674613	0.138299
VASH1	0.923683	4.48933	27.6873	1.26097e-06	2.13004e-05
LRRC7	0.923097	0.365267	6.84558	0.0107022	0.0320218
SAMD14	0.923042	0.951414	11.8401	0.000942131	0.00456193
RHOXF1	0.922794	-1.90064	2.07506	0.153803	0.260316
DAPK1	0.921768	6.12263	33.7734	1.3462e-07	3.73034e-06
APOC3	0.921675	11.7208	7.6708	0.00703893	0.022964
RGS5	0.921576	6.02229	16.3433	0.000124876	0.000870925
CUBN	0.921302	-0.731572	14.454	0.000286804	0.00173336
C11orf24	0.921135	5.32469	25.5464	2.86755e-06	4.10142e-05
TTLL2	0.920865	0.425865	2.7285	0.10267	0.191337
SPRYD4	0.920693	6.68906	10.0729	0.00216758	0.00889686
PRDM8	0.919886	-1.3413	6.60438	0.012116	0.0355179
CD248	0.919662	3.1818	11.8289	0.000947044	0.00458113
FUT6	0.919545	3.15761	9.71619	0.00257281	0.0102239
TRPC6	0.919062	-0.336168	16.6754	0.000108138	0.000774058
PREX2	0.918683	2.10636	10.0079	0.00223611	0.00911988
CCL19	0.918532	1.48538	1.70742	0.195234	0.313062
SRPK3	0.917924	0.12074	6.88123	0.0105084	0.0315869
MICAL1	0.917642	4.65785	15.1775	0.000208042	0.00132452
PCDHGB3	0.917361	-0.900608	3.77325	0.0557575	0.119145
ZNF215	0.917264	-0.447538	3.62843	0.0605581	0.127371
MTTP	0.916729	8.11234	9.01136	0.00362226	0.0134747
NT5DC2	0.916642	4.66771	15.0522	0.00021989	0.00139081
NAT8L	0.915638	0.300853	2.62357	0.109402	0.200891
ARHGAP27	0.915286	4.61183	42.866	6.03397e-09	3.38646e-07
ALKBH7	0.915209	6.71486	14.0956	0.000336658	0.00197533
GAL3ST4	0.914914	1.00164	9.69928	0.00259387	0.0102944
TEX11	0.914594	1.20641	1.21411	0.273974	0.402566
RGS17	0.914226	-0.571008	13.0153	0.000548638	0.00291943
MARCKS	0.913759	6.64486	7.25638	0.00867843	0.0270154
HAS2	0.913104	-1.52274	2.6012	0.1109	0.202851
AIFM3	0.913004	2.31684	10.978	0.00141013	0.00628935
CRISPLD1	0.912595	-0.791406	6.04735	0.0161854	0.0446583
TAS2R4	0.91219	-0.658961	16.7838	0.00010319	0.000745878
METTL7A	0.911505	7.47561	4.21457	0.0434965	0.0981586
CFAP221	0.911126	-0.22261	2.30171	0.133352	0.233779
PCDHGA4	0.91056	1.72103	3.14004	0.0803725	0.158353
ABCG1	0.910356	3.84694	14.0159	0.00034892	0.002038
PILRB	0.91033	5.72578	19.3617	3.45437e-05	0.000310414
TNFRSF25	0.910207	2.94798	28.3512	9.81112e-07	1.76304e-05
TMEM163	0.910146	-1.24977	6.22189	0.0147744	0.0415721
DMPK	0.909328	4.57964	25.8018	2.59718e-06	3.78975e-05
CCR4	0.908633	-0.569919	3.42945	0.0679005	0.138993
RPS24	0.908622	8.56008	25.6341	2.77156e-06	3.99362e-05
SULT1A2	0.908039	5.47892	4.20146	0.0438155	0.0986198
CPT1C	0.9072	1.77854	9.01901	0.00360874	0.013447
ADTRP	0.907067	0.0742877	4.33887	0.0405919	0.092917
OBSCN	0.907014	5.24764	2.74847	0.101442	0.189637
CCNB1IP1	0.906189	5.36887	18.2821	5.43839e-05	0.000443139
ZNF462	0.906158	0.15088	8.54654	0.00455092	0.0161239
RPL23A	0.906102	8.73641	21.7555	1.29014e-05	0.000141294
ZNF501	0.90583	0.766261	9.6309	0.00268089	0.0105825
RPL41	0.905148	8.28632	19.4046	3.3931e-05	0.000306646
POSTN	0.904982	2.75414	2.94118	0.0903949	0.173395
TMED3	0.904416	4.977	4.49191	0.0372987	0.0869462
CXCR2	0.903841	-1.12854	4.39364	0.0393789	0.0907438
HTR5A	0.902514	-2.50583	1.21803	0.273207	0.401802
SPDYC	0.90245	1.51781	6.70794	0.0114863	0.0339937
RBP2	0.902394	-0.607549	1.83193	0.179885	0.294261
C12orf60	0.902394	1.59489	15.3056	0.000196618	0.00126847
TGFB2	0.901548	0.357021	3.98778	0.0493874	0.10819
RPSAP58	0.901434	6.08095	20.3254	2.31563e-05	0.000227451
CCDC88B	0.901076	4.18135	9.91068	0.00234294	0.00948073
FAM131B	0.900065	-0.494016	15.7488	0.000161837	0.00107822
TGIF2LX	0.900018	-2.3641	1.80147	0.183504	0.298804
BNC2	0.899295	-0.491425	8.56951	0.00449965	0.016003
IGF1R	0.897918	1.52325	13.9009	0.000367419	0.00212125
KIAA0408	0.897769	-0.878994	1.37778	0.24412	0.370298
MAGEH1	0.896082	3.01792	8.98033	0.00367761	0.0136361
LTB	0.895574	2.53054	7.06867	0.00954821	0.0292585
PGLYRP2	0.895189	7.26748	5.88432	0.0176319	0.0477396
PNKP	0.895129	5.14097	68.5714	3.04869e-12	1.09824e-09
TENM4	0.894259	-0.94135	3.0844	0.0830472	0.162342
PMM1	0.894113	6.25546	18.0324	6.04564e-05	0.000483844
FAAH2	0.893904	2.50407	21.5311	1.41323e-05	0.00015255
SERPINH1	0.893536	6.96255	18.1499	5.7517e-05	0.000465537
ZNF385A	0.89353	3.45381	31.7609	2.77812e-07	6.46142e-06
ASTN1	0.893153	-1.60301	4.02576	0.0483436	0.106309
NLRP12	0.89263	-2.4545	4.06597	0.0472646	0.104438
SPRED3	0.892452	-0.475507	11.3112	0.00120574	0.00555697
ATP1B2	0.891174	2.36585	4.27535	0.0420494	0.0956735
TRIM59	0.891115	2.96765	20.965	1.78041e-05	0.000183734
CHST1	0.890877	1.98097	8.37516	0.0049532	0.0173038
ZDHHC14	0.890554	4.73886	32.2989	2.28572e-07	5.5582e-06
FKBP1B	0.889911	1.7458	8.35647	0.00499924	0.0174293
FLT3LG	0.889769	2.27962	28.054	1.09751e-06	1.91268e-05
ECSCR	0.889679	2.19958	13.9896	0.000353065	0.00205678
STEAP1	0.88924	4.68187	4.6317	0.0345395	0.0818068
GLI2	0.888741	-1.20186	2.71639	0.103423	0.192319
NPIPA8	0.888317	1.22475	6.71654	0.0114356	0.0338825
CYP27C1	0.888256	0.433982	3.86717	0.0528657	0.114227
SMIM22	0.888124	0.30527	1.98121	0.163312	0.273187
ARHGEF40	0.8881	7.35298	34.1808	1.16459e-07	3.34684e-06
SLC13A2	0.887992	2.03199	2.59821	0.111101	0.203111
CRIP1	0.887047	2.01639	10.2673	0.00197522	0.00826251
RECK	0.886636	3.19879	15.7894	0.000158986	0.00106197
STX3	0.886541	4.10988	10.7965	0.00153625	0.00673167
IL6	0.885209	-2.35857	3.17015	0.0789648	0.156215
STMND1	0.884644	1.04783	2.80953	0.0977871	0.184372
ZNF439	0.884534	0.566494	10.0179	0.00222544	0.00908832
RPL37	0.884403	8.27311	14.899	0.000235321	0.00146981
PCDHA4	0.883508	-1.95483	2.19913	0.142196	0.245198
L1CAM	0.883303	-0.550222	3.52874	0.0641224	0.133037
BCAT1	0.882898	2.90304	12.4885	0.000698256	0.00357512
ZGRF1	0.882825	2.25914	25.5206	2.89642e-06	4.11829e-05
TPRXL	0.882726	-1.55507	2.62348	0.109407	0.200891
TMEM132B	0.881167	-1.93584	4.76743	0.0320682	0.0770851
GRM8	0.880867	-0.46483	1.30328	0.257175	0.384373
ASS1	0.879676	9.58524	7.96383	0.0060775	0.0203811
CELF3	0.879106	-1.03994	5.89598	0.0175241	0.0475268
MRVI1	0.878928	1.57151	11.9126	0.000910948	0.00443359
FZD7	0.877796	1.18565	4.73473	0.0326457	0.0781701
RGL3	0.877658	5.4014	9.41719	0.00297295	0.0115041
NAT8	0.877517	5.51956	9.30462	0.00313989	0.0120151
C2orf88	0.877429	1.30122	6.096	0.0157784	0.0437927
GLYCTK	0.877149	9.11576	8.20471	0.00539019	0.0185236
RAB2B	0.876995	4.62051	16.9291	9.69188e-05	0.000708816
CNGB3	0.876389	-1.41654	2.04498	0.156779	0.264497
CLDN5	0.875857	4.02487	7.07797	0.00950304	0.0291547
PLEKHG6	0.87538	4.45432	6.50287	0.0127684	0.0371633
SPATA18	0.875219	1.10147	3.15303	0.0797616	0.15745
FAR1	0.874729	2.99031	16.1044	0.000138549	0.00094877
GATA3	0.874181	-0.00968552	6.14572	0.0153735	0.0429383
ARHGEF19	0.873597	2.98814	10.109	0.00213039	0.00878119
SOBP	0.873413	3.07361	4.7991	0.0315192	0.0761197
IGFBP6	0.873217	1.3524	10.668	0.00163259	0.00709563
NEK8	0.873181	4.02269	38.2982	2.77829e-08	1.07695e-06
RHD	0.873043	-0.414851	14.3498	0.000300458	0.00180252
ATP6AP1L	0.872858	2.43396	24.5277	4.26824e-06	5.61726e-05
CARHSP1	0.87226	7.1832	13.2408	0.000495135	0.00268733
ZNF710	0.872059	5.07148	16.6503	0.000109318	0.00078106
ETV5	0.872059	4.00548	11.1504	0.00130023	0.00589077
HSPB2	0.871996	-0.563887	4.82623	0.0310567	0.075167
RSPH4A	0.871919	-0.950167	6.40104	0.0134601	0.0386965
BRICD5	0.871764	3.03408	10.5639	0.00171514	0.00739425
TMEM132A	0.871678	3.09015	16.7204	0.000106053	0.000760891
CDR2L	0.871483	1.94988	10.6606	0.0016383	0.00710974
TMEM259	0.870792	7.72798	33.7996	1.33369e-07	3.70231e-06
FAM216A	0.870608	3.0632	20.5213	2.13601e-05	0.000212231
TCF24	0.870382	-1.77791	2.07196	0.154107	0.260688
JRK	0.869666	3.32259	8.16916	0.00548629	0.0187766
ARAP3	0.868565	3.52287	15.1144	0.00021392	0.00135693
SYNJ2	0.868454	5.35794	30.2576	4.81914e-07	9.93988e-06
SERPINA6	0.868038	8.96294	7.45677	0.00784078	0.0249392
HSD17B2	0.867065	5.76418	12.9889	0.00055528	0.00294565
KIF5A	0.866131	-0.667024	1.84396	0.178478	0.292832
PIP5KL1	0.865315	-0.285938	8.19474	0.00541695	0.0186009
GCSAM	0.865274	-1.17813	5.04884	0.0275248	0.0683376
C4orf19	0.864854	5.12529	18.5857	4.78379e-05	0.000402659
ADH4	0.864246	9.06982	2.31902	0.131923	0.231803
TLE2	0.864027	4.02095	12.3373	0.000748554	0.00378307
PLCXD1	0.863989	6.13131	9.01423	0.00361718	0.0134623
RPL32	0.863772	8.41679	27.9065	1.16048e-06	1.98848e-05
STRA8	0.863687	-0.883696	1.74865	0.189986	0.306774
GJC3	0.862534	0.365952	5.69779	0.019456	0.0517848
JSRP1	0.862323	0.736822	10.0724	0.00216811	0.00889686
TCEA2	0.862269	5.97959	6.23336	0.0146864	0.0413998
PDE1A	0.861277	0.146928	6.31814	0.0140523	0.0399761
WNT3	0.860841	3.80518	21.1722	1.63576e-05	0.000171317
SLC23A3	0.860803	2.63623	4.77459	0.0319431	0.0769156
GEM	0.860241	1.27916	6.1911	0.0150135	0.0421075
PCDHB15	0.85963	0.0407411	7.26518	0.00863972	0.0269163
EIF3L	0.859324	7.63378	22.7862	8.5159e-06	9.97062e-05
RUNX1T1	0.859309	-0.248099	6.62764	0.0119714	0.0351874
NOTCH3	0.85868	5.38415	16.5416	0.000114581	0.000810809
ZNF662	0.858376	2.45395	5.38406	0.0229881	0.0591898
KRTAP5.1	0.858371	-1.54732	3.82018	0.0542919	0.11677
COL6A2	0.857942	6.87606	8.12661	0.00560367	0.0191065
SYTL1	0.85789	2.05556	9.36111	0.00305493	0.0117538
CCDC14	0.857771	4.62625	43.5327	4.85363e-09	2.86957e-07
VAMP8	0.857422	6.36403	13.4038	0.000459841	0.00253485
U2AF1L4	0.856845	3.26108	47.7395	1.26477e-09	1.08239e-07
KIAA1614	0.856557	2.86833	7.87957	0.00633904	0.0210571
HOXB3	0.856483	1.32515	11.2263	0.0012547	0.00573768
S1PR3	0.855935	3.28452	8.31319	0.00510763	0.0177353
DACT3	0.855283	0.294792	7.41256	0.00801802	0.0253623
KIAA1671	0.8551	5.95622	35.3568	7.68947e-08	2.37909e-06
ARHGAP11B	0.854815	2.30421	12.6979	0.000634265	0.00329359
CLNK	0.854774	-2.20119	4.0559	0.0475324	0.104868
LEFTY2	0.854767	-2.57314	2.64625	0.107905	0.198817
SPECC1L.ADORA2A	0.854537	2.31089	1.7717	0.187123	0.303471
KRTAP5.9	0.853679	-1.27513	11.2411	0.00124603	0.00571204
CTNNA3	0.853306	1.15887	4.46041	0.0379525	0.0881121
AATK	0.852979	4.11413	9.50913	0.00284344	0.0110944
TSPAN15	0.85283	3.65731	11.9807	0.000882629	0.00432656
LRRC56	0.852826	1.52564	31.0997	3.53602e-07	7.81355e-06
RPS27A	0.852743	7.99864	30.0028	5.29515e-07	1.06926e-05
ZNF84	0.852511	3.34973	9.36544	0.00304852	0.0117408
RPL36A	0.852409	6.80286	20.0311	2.61508e-05	0.000251444
PDE5A	0.852357	1.61673	15.9757	0.00014655	0.000992415
C2orf81	0.852262	0.133112	13.1083	0.000525894	0.00281969
RPL23	0.852223	8.45563	18.9462	4.11058e-05	0.000357512
PXDNL	0.852153	-0.395431	7.57737	0.00737786	0.0238115
AGER	0.851544	2.42667	23.8194	5.64326e-06	7.07234e-05
IL3RA	0.851236	2.34718	21.6294	1.3579e-05	0.000147502
PCDHA13	0.85042	-0.0184364	1.18822	0.27911	0.408383
ANXA13	0.850377	4.28767	3.06053	0.0842248	0.164271
NLRP14	0.850357	-2.1809	2.28379	0.134851	0.235707
GJA4	0.850184	3.51915	10.5391	0.00173553	0.00747174
CCDC17	0.850171	2.13055	12.4256	0.000718728	0.00365739
P2RX3	0.849941	0.730644	3.97446	0.0497591	0.108881
NPBWR1	0.849344	-0.567599	1.80013	0.183664	0.29901
SYCP2	0.848925	-0.738431	5.1334	0.0262973	0.0659562
KPNA5	0.848853	2.61675	20.8001	1.90486e-05	0.000193104
ITPRIPL1	0.848672	0.00478867	10.2249	0.00201563	0.0083998
PLIN2	0.848671	8.41195	16.3356	0.000125291	0.000873428
KCNJ3	0.848546	1.63917	2.57835	0.112454	0.205051
APLN	0.848318	3.84515	4.57229	0.0356844	0.083984
SPTBN5	0.847899	3.14499	19.8805	2.78351e-05	0.000264519
NOL4L	0.847798	4.53605	22.6252	9.08387e-06	0.000104925
SMIM6	0.847048	1.26162	13.2961	0.000482863	0.0026355
TCF15	0.846288	-0.966547	5.28047	0.0242987	0.0619559
RPS15A	0.846239	7.97003	19.9782	2.67306e-05	0.000255749
APOBEC3H	0.845786	-1.17458	4.80512	0.0314158	0.0759057
SEMA4C	0.845291	5.58126	31.9511	2.59267e-07	6.09415e-06
GAPT	0.845113	-1.56129	4.5172	0.0367826	0.085963
NACA	0.844072	7.96334	17.3283	8.164e-05	0.000615678
ANXA3	0.843855	-0.456314	5.59383	0.0205581	0.0540837
MAL2	0.843538	6.50197	7.18185	0.00901341	0.027918
SLC13A4	0.84321	1.38264	8.20467	0.00539029	0.0185236
LTBP4	0.84288	5.21042	11.6674	0.00102093	0.00486742
NDUFA1	0.841988	6.06727	11.0195	0.00138279	0.00620135
RPS8	0.841935	8.88633	25.7626	2.6369e-06	3.83442e-05
ZBED9	0.841855	1.8315	5.90471	0.0174437	0.0473626
MPST	0.841626	7.97546	25.7401	2.65998e-06	3.86159e-05
MMP11	0.841597	4.1185	3.95904	0.0501931	0.109629
FANCL	0.841455	4.03134	62.6002	1.55789e-11	3.95603e-09
KCNN4	0.841314	0.0680141	5.45839	0.022094	0.0572876
RPL7A	0.840977	9.3212	21.8002	1.26697e-05	0.000139412
SVOPL	0.840674	-2.56074	1.56223	0.215147	0.336349
NXT2	0.839722	3.19314	19.9571	2.69649e-05	0.000257672
MATN2	0.838881	4.63712	19.6785	3.02714e-05	0.000280949
FIGN	0.838438	3.08109	8.27102	0.00521558	0.0180494
SRL	0.838357	-0.842833	6.73244	0.0113425	0.0336903
PTGER3	0.838056	-0.387509	10.0353	0.00220696	0.00903432
SEMA4D	0.837414	3.25063	7.12252	0.00928974	0.028625
DPH7	0.837144	4.89725	60.931	2.48994e-11	5.50988e-09
RPS16	0.837073	8.64702	30.8236	3.91269e-07	8.45293e-06
FBXO41	0.836844	2.26689	4.36607	0.0399846	0.0918116
PPP1R32	0.835773	2.13238	13.8974	0.000368008	0.00212386
PAK1	0.83543	5.16251	17.2177	8.56061e-05	0.000640289
RAB34	0.834873	4.12935	5.49908	0.0216202	0.0562757
SLC29A4	0.8344	5.13256	2.3281	0.131179	0.230676
CEBPA	0.834365	9.14392	34.9525	8.86438e-08	2.66103e-06
NT5DC3	0.834311	4.65219	17.0624	9.15166e-05	0.000675366
SFRP4	0.833163	1.00627	2.34156	0.130087	0.229165
WNT11	0.833054	1.69747	3.92633	0.0511275	0.111341
CORO6	0.832859	0.465517	12.9274	0.000571097	0.00301921
ARTN	0.832781	0.10129	11.0533	0.00136097	0.00611942
WDR86	0.832345	1.02979	11.78	0.000968805	0.00466774
ITGB4	0.831882	3.41979	13.6983	0.00040252	0.00228056
EFHC1	0.831529	2.90032	48.9729	8.60388e-10	8.17632e-08
NTRK1	0.831178	-2.29925	2.51534	0.116868	0.210964
MIXL1	0.831019	-1.99926	1.77223	0.187059	0.30344
AGAP6	0.830937	4.5382	19.3644	3.45052e-05	0.000310386
PRELP	0.830912	2.542	2.97972	0.0883492	0.170427
BCL11A	0.830776	0.969075	2.21558	0.140733	0.243298
NBPF6	0.830553	-2.43668	1.14791	0.287356	0.417359
ACACB	0.830303	7.36677	8.0512	0.00581821	0.0197036
ANKS1B	0.829302	1.20243	1.91147	0.170822	0.283301
DAND5	0.828877	-1.66359	3.46653	0.0664619	0.13681
ELMO3	0.828845	3.44449	6.1194	0.0155865	0.0434148
USP9Y	0.828778	3.30563	1.94406	0.167264	0.278893
AMIGO2	0.82872	2.05648	6.72775	0.0113699	0.0337491
NDUFA4L2	0.828499	3.82981	19.1595	3.75898e-05	0.000332344
NPIPA3	0.827966	0.898141	33.5114	1.47814e-07	3.98199e-06
WNT6	0.827768	-0.855103	6.15055	0.0153348	0.0428688
GLS2	0.827644	6.25769	1.55588	0.216074	0.337375
TGM1	0.827108	0.483281	7.04119	0.00968305	0.0295839
RPL13A	0.826849	10.536	28.0989	1.07904e-06	1.88437e-05
SCN9A	0.826777	3.53559	9.53533	0.00280763	0.0109796
IMPDH1	0.826638	4.05766	7.09375	0.00942694	0.0289384
POLE2	0.825925	2.8229	14.7455	0.000251902	0.00155394
ANKS6	0.825574	4.64066	4.55609	0.0360037	0.0844868
PABPC1L	0.823982	5.98179	19.7784	2.90401e-05	0.000273287
C3orf62	0.823821	2.98941	24.683	4.01596e-06	5.34886e-05
COL11A2	0.823729	0.880559	9.04762	0.00355866	0.0133149
GABRR2	0.823665	0.380442	8.57554	0.00448629	0.0159612
CLK2	0.823423	6.70674	42.7372	6.29415e-09	3.50706e-07
SPATC1L	0.823137	3.50792	7.0925	0.00943295	0.0289511
ZNF541	0.822918	2.34551	1.77703	0.18647	0.302801
PLXNA3	0.822741	5.37258	13.727	0.000397347	0.00225289
HMGN3	0.822676	5.39573	25.8657	2.53367e-06	3.71653e-05
GRIN2C	0.822248	0.064382	12.3714	0.000736881	0.00373138
BACE2	0.821602	1.74274	17.8739	6.46726e-05	0.000511895
HOXD8	0.820565	0.121068	3.56752	0.0627093	0.130965
CD1C	0.820442	0.725363	3.14167	0.0802958	0.158242
ZBTB46	0.820262	3.01635	21.8434	1.245e-05	0.000137652
ZNF26	0.820081	4.088	17.4415	7.77771e-05	0.000594688
RPS7	0.818505	8.13612	25.1555	3.33859e-06	4.60608e-05
PTH2R	0.817875	1.86578	0.927865	0.338453	0.471841
MAGEA2	0.817538	3.03325	1.00719	0.318741	0.451183
CREB3L1	0.81737	0.800759	3.32227	0.0722534	0.146034
ACTA2	0.81733	6.05621	10.1997	0.00204002	0.00848546
GNG11	0.817144	3.44546	19.2744	3.58268e-05	0.000319492
BSPRY	0.816819	2.27993	2.55456	0.114098	0.207241
CEMIP	0.816786	1.53029	3.53996	0.0637101	0.132412
PCDHGB1	0.816722	0.491139	2.20475	0.141695	0.244579
ITGBL1	0.816393	2.31603	2.06991	0.154308	0.260913
NADSYN1	0.816083	6.45881	33.99	1.24629e-07	3.51373e-06
FASTKD1	0.816002	3.96292	35.4974	7.31963e-08	2.29053e-06
PDX1	0.815671	0.592665	1.23386	0.270136	0.398552
PPM1M	0.814683	3.76869	29.4852	6.41688e-07	1.24401e-05
TLCD1	0.813451	3.41588	15.4084	0.000187912	0.00122096
ZFP82	0.813357	1.32528	4.71983	0.0329126	0.0786753
KCNMB4	0.813339	-0.0791068	13.7876	0.000386647	0.00220912
EPHA1	0.813112	6.09851	10.9826	0.00140703	0.00628277
SLITRK4	0.812662	-1.92649	2.30589	0.133005	0.23343
RNF126	0.812312	5.87481	71.9419	1.25131e-12	5.7008e-10
ULBP2	0.812279	-0.487991	3.69191	0.0584008	0.12382
MYT1	0.81219	-1.15591	2.40656	0.124954	0.222245
SPINT2	0.8118	3.85953	3.53182	0.0640091	0.132856
RPL36	0.811584	6.88678	17.3492	8.09123e-05	0.000612876
NAP1L1	0.810785	7.00289	13.3636	0.000468308	0.0025742
TTC25	0.810035	-0.865418	10.5157	0.00175488	0.00753622
LRRN1	0.810031	-2.06452	1.99357	0.162022	0.271495
ARMCX2	0.809891	0.737746	15.4923	0.000181109	0.0011832
DTX3	0.809524	2.46153	10.7167	0.00159532	0.00695902
P3H3	0.809212	1.34682	5.60797	0.0204044	0.053734
RPS23	0.808938	8.66956	17.0674	9.13164e-05	0.000674209
STAP2	0.808836	6.11398	25.4796	2.94281e-06	4.15914e-05
[truncated: 13,492 more rows]

## Sheet: Table S6
Table S6 KEGG analysis of the differences between high-ITH and low-ITH patients
level1	level2	level3	setSize	enrichmentScore	NES	p.adjust
Human Diseases	Cardiovascular disease	Dilated cardiomyopathy	76	0.627818	2.04497	0.0193963
Human Diseases	Cardiovascular disease	Hypertrophic cardiomyopathy	73	0.622302	2.01256	0.0193963
Genetic Information Processing	Translation	Ribosome	129	0.555714	1.93822	0.0193963
Organismal Systems	Circulatory system	Cardiac muscle contraction	66	0.540385	1.72132	0.0194515
Organismal Systems	Endocrine system	Insulin secretion	67	0.522007	1.66773	0.0254858
Environmental Information Processing	Signaling molecules and interaction	ECM-receptor interaction	78	0.501564	1.64006	0.0224926
Organismal Systems	Endocrine system	GnRH signaling pathway	81	0.465797	1.52983	0.0679556
Organismal Systems	Development and regeneration	Axon guidance	164	0.416024	1.49146	0.034041
Immune	Immune system	Hematopoietic cell lineage	71	0.459837	1.48113	0.125339
Organismal Systems	Endocrine system	GnRH secretion	55	0.473059	1.45997	0.17029
Organismal Systems	Endocrine system	Oxytocin signaling pathway	131	0.417615	1.45885	0.0696797
Human Diseases	Cardiovascular disease	Arrhythmogenic right ventricular cardiomyopathy	66	0.456814	1.45512	0.155806
Environmental Information Processing	Signal transduction	PI3K-Akt signaling pathway	296	0.384383	1.45032	0.0224926
Organismal Systems	Nervous system	Glutamatergic synapse	84	0.437842	1.44547	0.149905
Environmental Information Processing	Signal transduction	MAPK signaling pathway	256	0.385454	1.43828	0.0305829
Metabolism	Carbohydrate metabolism	Starch and sucrose metabolism	28	0.509421	1.40232	0.325452
Human Diseases	Cancer: overview	Pathways in cancer	462	0.358341	1.39067	0.0203702
Human Diseases	Infectious disease: viral	Coronavirus disease - COVID-19	203	0.377558	1.38078	0.0963589
Organismal Systems	Endocrine system	Renin secretion	55	0.44688	1.37918	0.307223
Cellular Processes	Cellular community - eukaryotes	Focal adhesion	185	0.379527	1.37709	0.117126
Environmental Information Processing	Signal transduction	cAMP signaling pathway	167	0.383485	1.37647	0.124897
Environmental Information Processing	Signal transduction	Ras signaling pathway	194	0.372144	1.35351	0.125339
Environmental Information Processing	Signal transduction	Calcium signaling pathway	194	0.371216	1.35013	0.130365
Human Diseases	Endocrine and metabolic disease	Maturity onset diabetes of the young	16	0.555449	1.34607	0.450436
Human Diseases	Infectious disease: parasitic	Malaria	44	0.452446	1.34368	0.374743
Human Diseases	Cardiovascular disease	Viral myocarditis	35	0.46759	1.33874	0.388037
Human Diseases	Cancer: overview	Central carbon metabolism in cancer	66	0.417091	1.32859	0.359202
Organismal Systems	Nervous system	Cholinergic synapse	94	0.395304	1.32209	0.308591
Environmental Information Processing	Signal transduction	Rap1 signaling pathway	184	0.362031	1.31224	0.199031
Environmental Information Processing	Signal transduction	Phospholipase D signaling pathway	124	0.374499	1.30246	0.308591
Organismal Systems	Circulatory system	Adrenergic signaling in cardiomyocytes	128	0.372634	1.29733	0.308591
Metabolism	Glycan biosynthesis and metabolism	Glycosphingolipid biosynthesis - lacto and neolacto series	24	0.488041	1.29703	0.487006
Human Diseases	Cancer: specific types	Renal cell carcinoma	64	0.408521	1.29482	0.388526
Environmental Information Processing	Signal transduction	TGF-beta signaling pathway	82	0.392627	1.29171	0.374743
Organismal Systems	Environmental adaptation	Circadian entrainment	74	0.397662	1.28961	0.387813
Human Diseases	Immune disease	Rheumatoid arthritis	67	0.401221	1.28184	0.420894
Environmental Information Processing	Signal transduction	Wnt signaling pathway	139	0.363827	1.28044	0.317967
Organismal Systems	Nervous system	Serotonergic synapse	81	0.388239	1.27511	0.406981
Environmental Information Processing	Signaling molecules and interaction	Viral protein interaction with cytokine and cytokine receptor	78	0.3875	1.26708	0.423584
Organismal Systems	Endocrine system	Melanogenesis	84	0.381484	1.25941	0.429242
Metabolism	Glycan biosynthesis and metabolism	Other types of O-glycan biosynthesis	39	0.431371	1.25563	0.509236
Environmental Information Processing	Signal transduction	Apelin signaling pathway	124	0.359808	1.25136	0.384146
Environmental Information Processing	Signaling molecules and interaction	Cytokine-cytokine receptor interaction	206	0.34093	1.24805	0.325274
Human Diseases	Cancer: specific types	Bladder cancer	39	0.426847	1.24246	0.511345
Metabolism	Glycan biosynthesis and metabolism	Mucin type O-glycan biosynthesis	27	0.454486	1.23979	0.530294
Environmental Information Processing	Signal transduction	ErbB signaling pathway	77	0.379387	1.23669	0.487006
Organismal Systems	Digestive system	Gastric acid secretion	58	0.396525	1.23478	0.509236
Organismal Systems	Digestive system	Carbohydrate digestion and absorption	34	0.430669	1.22477	0.535807
Human Diseases	Endocrine and metabolic disease	AGE-RAGE signaling pathway in diabetic complications	97	0.36363	1.22279	0.487006
Organismal Systems	Digestive system	Salivary secretion	59	0.390049	1.21985	0.509236
Organismal Systems	Endocrine system	Aldosterone synthesis and secretion	84	0.367934	1.21468	0.509236
Organismal Systems	Digestive system	Protein digestion and absorption	78	0.370838	1.2126	0.509236
Organismal Systems	Nervous system	Retrograde endocannabinoid signaling	109	0.352726	1.20673	0.505144
Human Diseases	Substance dependence	Alcoholism	91	0.358611	1.19423	0.509236
Organismal Systems	Sensory system	Inflammatory mediator regulation of TRP channels	84	0.361085	1.19207	0.511345
Human Diseases	Cancer: specific types	Basal cell carcinoma	53	0.387849	1.19089	0.545788
Human Diseases	Cancer: overview	Proteoglycans in cancer	184	0.328283	1.18992	0.48438
Organismal Systems	Sensory system	Taste transduction	42	0.401736	1.18455	0.582277
Human Diseases	Endocrine and metabolic disease	Cushing syndrome	130	0.337077	1.17764	0.511345
Human Diseases	Drug resistance: antineoplastic	Endocrine resistance	91	0.351286	1.16983	0.536223
Human Diseases	Infectious disease: parasitic	African trypanosomiasis	33	0.412333	1.16592	0.618986
Immune	Immune system	Intestinal immune network for IgA production	28	0.422821	1.16393	0.630706
Metabolism	Metabolism of cofactors and vitamins	Pantothenate and CoA biosynthesis	20	0.453299	1.15512	0.650381
Human Diseases	Immune disease	Asthma	9	0.546339	1.15307	0.660532
Human Diseases	Endocrine and metabolic disease	Type II diabetes mellitus	40	0.393279	1.15093	0.629358
Environmental Information Processing	Signaling molecules and interaction	Neuroactive ligand-receptor interaction	179	0.31771	1.14888	0.535807
Human Diseases	Cancer: specific types	Prostate cancer	92	0.343256	1.14549	0.587411
Immune	Immune system	IL-17 signaling pathway	73	0.353329	1.14268	0.607175
Organismal Systems	Endocrine system	Relaxin signaling pathway	112	0.330667	1.13694	0.587411
Human Diseases	Immune disease	Inflammatory bowel disease	40	0.387282	1.13338	0.652413
Genetic Information Processing	Replication and repair	DNA replication	36	0.394375	1.13226	0.659142
Organismal Systems	Endocrine system	Cortisol synthesis and secretion	52	0.369069	1.13182	0.644878
Immune	Immune system	Chemokine signaling pathway	167	0.31508	1.13093	0.582277
Human Diseases	Cancer: overview	MicroRNAs in cancer	155	0.314849	1.12291	0.604956
Human Diseases	Infectious disease: parasitic	Amoebiasis	85	0.336717	1.11231	0.650381
Cellular Processes	Cell motility	Regulation of actin cytoskeleton	194	0.305164	1.1099	0.606479
Human Diseases	Substance dependence	Morphine addiction	65	0.346988	1.10055	0.660532
Metabolism	Biosynthesis of other secondary metabolites	Neomycin, kanamycin and gentamicin biosynthesis	5	0.604957	1.09978	0.76214
Human Diseases	Cancer: overview	Choline metabolism in cancer	86	0.330892	1.09517	0.665026
Environmental Information Processing	Signal transduction	Hippo signaling pathway	138	0.310666	1.09184	0.652413
Human Diseases	Cancer: overview	Transcriptional misregulation in cancer	146	0.307897	1.09071	0.655
Environmental Information Processing	Signal transduction	Hippo signaling pathway - multiple species	27	0.398546	1.08719	0.732603
Environmental Information Processing	Signal transduction	cGMP-PKG signaling pathway	143	0.307944	1.08646	0.660532
Organismal Systems	Sensory system	Olfactory transduction	42	0.368446	1.08639	0.714543
Human Diseases	Cardiovascular disease	Fluid shear stress and atherosclerosis	128	0.310065	1.07949	0.675535
Human Diseases	Cancer: specific types	Hepatocellular carcinoma	151	0.303276	1.07871	0.667744
Organismal Systems	Circulatory system	Vascular smooth muscle contraction	107	0.315078	1.07514	0.695272
Organismal Systems	Digestive system	Pancreatic secretion	68	0.334926	1.0736	0.723888
Human Diseases	Drug resistance: antineoplastic	EGFR tyrosine kinase inhibitor resistance	76	0.326913	1.06484	0.739357
Cellular Processes	Cellular community - eukaryotes	Signaling pathways regulating pluripotency of stem cells	116	0.303742	1.04753	0.76214
Organismal Systems	Sensory system	Phototransduction	18	0.419832	1.04594	0.801926
Metabolism	Glycan biosynthesis and metabolism	Glycosaminoglycan biosynthesis - keratan sulfate	14	0.444148	1.04591	0.79784
Environmental Information Processing	Signal transduction	Notch signaling pathway	56	0.333999	1.03486	0.798016
Immune	Immune system	Th1 and Th2 cell differentiation	70	0.317566	1.02022	0.822449
Environmental Information Processing	Signal transduction	TNF signaling pathway	106	0.297455	1.01271	0.822449
Cellular Processes	Cell growth and death	Apoptosis - multiple species	30	0.363119	1.01154	0.822449
Human Diseases	Cancer: specific types	Small cell lung cancer	89	0.302905	1.00621	0.8362
Environmental Information Processing	Signal transduction	Hedgehog signaling pathway	50	0.329904	1.00322	0.8362
Immune	Immune system	C-type lectin receptor signaling pathway	96	0.297074	0.997421	0.842783
Human Diseases	Substance dependence	Amphetamine addiction	54	0.323158	0.994884	0.842146
Human Diseases	Endocrine and metabolic disease	Type I diabetes mellitus	16	0.409834	0.99319	0.852454
Metabolism	Metabolism of cofactors and vitamins	Riboflavin metabolism	8	0.482605	0.989857	0.864548
Organismal Systems	Environmental adaptation	Thermogenesis	190	0.27184	0.987774	0.861892
Organismal Systems	Endocrine system	Growth hormone synthesis, secretion and action	103	0.290394	0.985569	0.861892
Cellular Processes	Cell growth and death	Cellular senescence	143	0.27932	0.985475	0.861892
Human Diseases	Cancer: specific types	Breast cancer	123	0.282606	0.981028	0.861892
Human Diseases	Substance dependence	Nicotine addiction	16	0.403906	0.978824	0.861892
Human Diseases	Infectious disease: parasitic	Toxoplasmosis	93	0.289545	0.967748	0.880758
Organismal Systems	Endocrine system	Glucagon signaling pathway	94	0.289185	0.967172	0.880758
Human Diseases	Infectious disease: viral	Human T-cell leukemia virus 1 infection	188	0.264856	0.962024	0.902967
Human Diseases	Infectious disease: viral	Human papillomavirus infection	284	0.255399	0.960756	0.903589
Environmental Information Processing	Signal transduction	Phosphatidylinositol signaling system	90	0.288575	0.959848	0.883685
Human Diseases	Infectious disease: parasitic	Leishmaniasis	57	0.307488	0.955071	0.893065
Metabolism	Energy metabolism	Nitrogen metabolism	14	0.404745	0.953115	0.883685
Organismal Systems	Nervous system	GABAergic synapse	65	0.297719	0.944281	0.903589
Human Diseases	Infectious disease: bacterial	Tuberculosis	142	0.265612	0.936921	0.914778
Human Diseases	Cancer: specific types	Gastric cancer	124	0.269064	0.935768	0.914778
Environmental Information Processing	Signal transduction	HIF-1 signaling pathway	98	0.277078	0.932495	0.914778
Human Diseases	Substance dependence	Cocaine addiction	37	0.322708	0.929918	0.903589
Cellular Processes	Cell growth and death	Oocyte meiosis	111	0.270635	0.92872	0.914778
Human Diseases	Infectious disease: bacterial	Epithelial cell signaling in Helicobacter pylori infection	66	0.291549	0.92869	0.914778
Organismal Systems	Endocrine system	Thyroid hormone synthesis	63	0.289826	0.916831	0.914778
Human Diseases	Cancer: specific types	Pancreatic cancer	75	0.281622	0.914933	0.917947
Immune	Immune system	Fc epsilon RI signaling pathway	58	0.292957	0.912271	0.917947
Genetic Information Processing	Replication and repair	Homologous recombination	37	0.313611	0.903702	0.914778
Genetic Information Processing	Replication and repair	Fanconi anemia pathway	49	0.296795	0.897878	0.932511
Immune	Immune system	Natural killer cell mediated cytotoxicity	90	0.269716	0.897121	0.947241
Metabolism	Glycan biosynthesis and metabolism	Mannose type O-glycan biosynthesis	18	0.357715	0.891186	0.917947
Human Diseases	Infectious disease: viral	Herpes simplex virus 1 infection	434	0.229995	0.889219	1
Organismal Systems	Endocrine system	Regulation of lipolysis in adipocytes	44	0.298425	0.886265	0.935796
Human Diseases	Cancer: specific types	Glioma	72	0.273685	0.882961	0.951047
Metabolism	Carbohydrate metabolism	Galactose metabolism	26	0.326982	0.881762	0.932511
Metabolism	Nucleotide metabolism	Purine metabolism	110	0.2544	0.872092	0.979998
Metabolism	Lipid metabolism	Glycerophospholipid metabolism	77	0.266808	0.869715	0.962817
Immune	Immune system	Fc gamma R-mediated phagocytosis	88	0.261803	0.86843	0.977005
Organismal Systems	Endocrine system	Progesterone-mediated oocyte maturation	86	0.260379	0.861787	0.979998
Organismal Systems	Nervous system	Dopaminergic synapse	110	0.250862	0.859963	0.986435
Human Diseases	Infectious disease: parasitic	Chagas disease	97	0.254479	0.855745	0.984164
Organismal Systems	Endocrine system	Parathyroid hormone synthesis, secretion and action	94	0.255859	0.855714	0.984164
Organismal Systems	Nervous system	Neurotrophin signaling pathway	113	0.247849	0.852459	1
Genetic Information Processing	Replication and repair	Mismatch repair	23	0.323894	0.851032	0.951047
Human Diseases	Cancer: specific types	Acute myeloid leukemia	62	0.268983	0.84774	0.979998
Metabolism	Lipid metabolism	Synthesis and degradation of ketone bodies	9	0.400968	0.846261	0.951047
Metabolism	Lipid metabolism	Fatty acid biosynthesis	16	0.348185	0.843789	0.951047
Metabolism	Metabolism of cofactors and vitamins	Ubiquinone and other terpenoid-quinone biosynthesis	11	0.379002	0.842896	0.951047
Human Diseases	Infectious disease: bacterial	Pertussis	69	0.261741	0.840161	0.984164
Human Diseases	Immune disease	Primary immunodeficiency	32	0.295838	0.832255	0.974126
Organismal Systems	Endocrine system	Estrogen signaling pathway	105	0.244381	0.831344	1
Environmental Information Processing	Signal transduction	NF-kappa B signaling pathway	101	0.243414	0.823495	1
Immune	Immune system	Platelet activation	112	0.23708	0.815159	1
Human Diseases	Infectious disease: bacterial	Legionellosis	56	0.258363	0.800511	1
Human Diseases	Neurodegenerative disease	Prion disease	229	0.215705	0.797206	1
Environmental Information Processing	Signal transduction	mTOR signaling pathway	137	0.224675	0.789776	1
Human Diseases	Cancer: specific types	Melanoma	61	0.249098	0.784531	1
Human Diseases	Neurodegenerative disease	Pathways of neurodegeneration - multiple diseases	398	0.203259	0.78119	1
Human Diseases	Neurodegenerative disease	Alzheimer disease	308	0.205823	0.779562	1
Organismal Systems	Aging	Longevity regulating pathway	81	0.235815	0.774496	1
Metabolism	Lipid metabolism	Fatty acid elongation	22	0.29536	0.769288	1
Human Diseases	Infectious disease: bacterial	Salmonella infection	240	0.204483	0.758515	1
Genetic Information Processing	Replication and repair	Nucleotide excision repair	45	0.251947	0.750646	1
Human Diseases	Infectious disease: viral	Human cytomegalovirus infection	191	0.204818	0.744645	1
Human Diseases	Infectious disease: bacterial	Staphylococcus aureus infection	44	0.249245	0.740212	1
Organismal Systems	Endocrine system	Prolactin signaling pathway	63	0.233488	0.738615	1
Environmental Information Processing	Signal transduction	JAK-STAT signaling pathway	116	0.2103	0.725274	1
Human Diseases	Infectious disease: viral	Human immunodeficiency virus 1 infection	177	0.19905	0.719099	1
Organismal Systems	Digestive system	Vitamin digestion and absorption	21	0.278171	0.716994	1
Metabolism	Carbohydrate metabolism	Inositol phosphate metabolism	72	0.220133	0.710189	1
Human Diseases	Infectious disease: bacterial	Shigellosis	210	0.192218	0.705502	1
Human Diseases	Cancer: specific types	Colorectal cancer	83	0.213594	0.703785	1
Human Diseases	Endocrine and metabolic disease	Non-alcoholic fatty liver disease	143	0.198648	0.700857	1
Human Diseases	Endocrine and metabolic disease	Insulin resistance	100	0.206173	0.69687	1
Metabolism	Lipid metabolism	Steroid biosynthesis	19	0.27574	0.695688	1
Human Diseases	Cancer: specific types	Non-small cell lung cancer	68	0.216469	0.693889	1
Human Diseases	Infectious disease: viral	Hepatitis B	145	0.19592	0.693533	1
Metabolism	Lipid metabolism	Biosynthesis of unsaturated fatty acids	22	0.264318	0.688436	1
Organismal Systems	Environmental adaptation	Circadian rhythm	29	0.244343	0.675691	1
Metabolism	Nucleotide metabolism	Pyrimidine metabolism	52	0.219734	0.673858	1
Organismal Systems	Development and regeneration	Osteoclast differentiation	120	0.191634	0.66332	1
Human Diseases	Cancer: specific types	Chronic myeloid leukemia	76	0.20155	0.656502	1
Organismal Systems	Endocrine system	Insulin signaling pathway	129	0.187353	0.653453	1
Human Diseases	Immune disease	Graft-versus-host disease	12	0.282988	0.641085	1
Genetic Information Processing	Folding, sorting and degradation	RNA degradation	71	0.196597	0.633238	1
Cellular Processes	Transport and catabolism	Endocytosis	226	0.170133	0.628363	1
Immune	Immune system	RIG-I-like receptor signaling pathway	50	0.205625	0.625292	1
Immune	Immune system	T cell receptor signaling pathway	95	0.186225	0.624626	1
Human Diseases	Neurodegenerative disease	Parkinson disease	207	0.170509	0.624359	1
Human Diseases	Neurodegenerative disease	Huntington disease	258	0.161296	0.602798	1
Cellular Processes	Cell growth and death	Cell cycle	121	0.173717	0.602698	1
Genetic Information Processing	Folding, sorting and degradation	SNARE interactions in vesicular transport	32	0.214012	0.602062	1
Genetic Information Processing	Transcription	Basal transcription factors	41	0.193594	0.569027	1
Genetic Information Processing	Transcription	RNA polymerase	29	0.203042	0.561478	1
Human Diseases	Infectious disease: bacterial	Yersinia infection	131	0.159178	0.556057	1
Environmental Information Processing	Signal transduction	VEGF signaling pathway	53	0.166196	0.510307	1
Genetic Information Processing	Transcription	Spliceosome	130	0.143729	0.502143	1
Metabolism	Energy metabolism	Oxidative phosphorylation	97	0.14866	0.499906	1
Metabolism	Metabolism of terpenoids and polyketides	Terpenoid backbone biosynthesis	21	0.185274	0.477549	1
Genetic Information Processing	Translation	RNA transport	156	0.119784	0.427759	1
Immune	Immune system	Cytosolic DNA-sensing pathway	45	-0.166469	-0.564124	1
Organismal Systems	Excretory system	Vasopressin-regulated water reabsorption	40	-0.176628	-0.578679	1
Metabolism	Glycan biosynthesis and metabolism	Glycosylphosphatidylinositol (GPI)-anchor biosynthesis	26	-0.198157	-0.592707	1
Cellular Processes	Transport and catabolism	Autophagy - other	31	-0.191767	-0.594998	1
Genetic Information Processing	Replication and repair	Non-homologous end-joining	11	-0.260089	-0.627204	1
Cellular Processes	Transport and catabolism	Mitophagy - animal	66	-0.175616	-0.639899	1
Metabolism	Glycan biosynthesis and metabolism	Other glycan degradation	16	-0.249281	-0.660246	1
Metabolism	Lipid metabolism	Sphingolipid metabolism	41	-0.205691	-0.677857	1
Cellular Processes	Transport and catabolism	Autophagy - animal	132	-0.171042	-0.696724	1
Genetic Information Processing	Folding, sorting and degradation	Protein export	22	-0.241609	-0.696922	1
Metabolism	Global and overview maps	Fatty acid metabolism	51	-0.207281	-0.718782	1
Organismal Systems	Aging	Longevity regulating pathway - multiple species	56	-0.204462	-0.721822	1
Genetic Information Processing	Translation	mRNA surveillance pathway	88	-0.188475	-0.722129	1
Human Diseases	Drug resistance: antineoplastic	Antifolate resistance	27	-0.245816	-0.739272	1
Environmental Information Processing	Signal transduction	AMPK signaling pathway	113	-0.189984	-0.750283	1
Environmental Information Processing	Signal transduction	Sphingolipid signaling pathway	114	-0.189976	-0.753155	1
Genetic Information Processing	Translation	Aminoacyl-tRNA biosynthesis	25	-0.256728	-0.759871	1
Human Diseases	Cancer: overview	PD-L1 expression and PD-1 checkpoint pathway in cancer	85	-0.204953	-0.781476	1
Metabolism	Energy metabolism	Sulfur metabolism	8	-0.351587	-0.790158	0.956836
Metabolism	Lipid metabolism	Glycerolipid metabolism	46	-0.232014	-0.791808	1
Environmental Information Processing	Signal transduction	FoxO signaling pathway	122	-0.197671	-0.794508	1
Metabolism	Glycan biosynthesis and metabolism	N-Glycan biosynthesis	49	-0.231343	-0.798141	1
Human Diseases	Immune disease	Allograft rejection	13	-0.324035	-0.816881	0.951047
Human Diseases	Cancer: overview	Viral carcinogenesis	153	-0.196943	-0.818949	1
Human Diseases	Neurodegenerative disease	Spinocerebellar ataxia	124	-0.206299	-0.831549	1
Metabolism	Amino acid metabolism	Lysine degradation	57	-0.236727	-0.838188	1
Human Diseases	Neurodegenerative disease	Amyotrophic lateral sclerosis	306	-0.186744	-0.843041	1
Cellular Processes	Cellular community - eukaryotes	Gap junction	74	-0.227081	-0.843218	1
Cellular Processes	Cell growth and death	p53 signaling pathway	68	-0.238075	-0.872713	0.979998
Environmental Information Processing	Membrane transport	ABC transporters	42	-0.264655	-0.881087	0.947241
Organismal Systems	Endocrine system	Adipocytokine signaling pathway	62	-0.245529	-0.884378	0.956836
Human Diseases	Immune disease	Systemic lupus erythematosus	34	-0.284138	-0.895757	0.922513
Immune	Immune system	NOD-like receptor signaling pathway	146	-0.21754	-0.898019	0.984164
Human Diseases	Infectious disease: viral	Kaposi sarcoma-associated herpesvirus infection	165	-0.213279	-0.899732	1
Organismal Systems	Endocrine system	PPAR signaling pathway	66	-0.248127	-0.904109	0.947241
Genetic Information Processing	Replication and repair	Base excision repair	33	-0.291128	-0.913048	0.914778
Immune	Immune system	Th17 cell differentiation	84	-0.24017	-0.913056	0.947241
Genetic Information Processing	Folding, sorting and degradation	Ubiquitin mediated proteolysis	133	-0.22373	-0.913873	0.956836
Metabolism	Carbohydrate metabolism	Pentose phosphate pathway	28	-0.303044	-0.916872	0.911141
Organismal Systems	Nervous system	Long-term depression	45	-0.272204	-0.922434	0.908012
Immune	Immune system	B cell receptor signaling pathway	77	-0.248649	-0.929804	0.914778
Metabolism	Carbohydrate metabolism	Fructose and mannose metabolism	29	-0.306629	-0.93874	0.886875
Organismal Systems	Digestive system	Cholesterol metabolism	49	-0.274168	-0.945888	0.895423
Immune	Immune system	Toll-like receptor signaling pathway	86	-0.248357	-0.946359	0.903589
Environmental Information Processing	Signaling molecules and interaction	Cell adhesion molecules	107	-0.242415	-0.948141	0.911141
Metabolism	Metabolism of cofactors and vitamins	Nicotinate and nicotinamide metabolism	32	-0.306695	-0.957074	0.880758
Metabolism	Glycan biosynthesis and metabolism	Glycosphingolipid biosynthesis - ganglio series	14	-0.373464	-0.960206	0.861892
Cellular Processes	Cellular community - eukaryotes	Tight junction	153	-0.231192	-0.961366	0.895423
Metabolism	Lipid metabolism	Fatty acid degradation	42	-0.291521	-0.970526	0.858344
Human Diseases	Infectious disease: bacterial	Pathogenic Escherichia coli infection	185	-0.230383	-0.979144	0.875562
Human Diseases	Infectious disease: bacterial	Bacterial invasion of epithelial cells	68	-0.268674	-0.984879	0.849388
Genetic Information Processing	Folding, sorting and degradation	Sulfur relay system	8	-0.4474	-1.00549	0.827957
Genetic Information Processing	Translation	Ribosome biogenesis in eukaryotes	70	-0.272334	-1.0071	0.808279
Human Diseases	Infectious disease: bacterial	Vibrio cholerae infection	46	-0.295195	-1.00743	0.822449
Metabolism	Global and overview maps	2-Oxocarboxylic acid metabolism	17	-0.374344	-1.01284	0.817145
Metabolism	Carbohydrate metabolism	Amino sugar and nucleotide sugar metabolism	45	-0.299209	-1.01395	0.813796
Organismal Systems	Nervous system	Long-term potentiation	55	-0.289719	-1.0198	0.79784
Organismal Systems	Excretory system	Proximal tubule bicarbonate reclamation	21	-0.357716	-1.02308	0.79784
Organismal Systems	Endocrine system	Ovarian steroidogenesis	37	-0.323438	-1.03852	0.781226
Metabolism	Metabolism of cofactors and vitamins	One carbon pool by folate	18	-0.377068	-1.03959	0.781226
Immune	Immune system	Complement and coagulation cascades	83	-0.275059	-1.0454	0.732919
Metabolism	Glycan biosynthesis and metabolism	Glycosphingolipid biosynthesis - globo and isoglobo series	12	-0.424733	-1.04926	0.781226
Metabolism	Amino acid metabolism	Alanine, aspartate and glutamate metabolism	33	-0.335888	-1.05343	0.76214
Cellular Processes	Cell growth and death	Apoptosis	128	-0.261079	-1.06135	0.652413
Cellular Processes	Cell growth and death	Necroptosis	111	-0.273628	-1.07708	0.643816
Human Diseases	Infectious disease: viral	Epstein-Barr virus infection	162	-0.258052	-1.08426	0.604956
Organismal Systems	Excretory system	Endocrine and other factor-regulated calcium reabsorption	44	-0.323327	-1.08964	0.660532
Human Diseases	Drug resistance: antineoplastic	Platinum drug resistance	69	-0.296613	-1.09153	0.64888
Metabolism	Carbohydrate metabolism	Glycolysis / Gluconeogenesis	60	-0.313084	-1.11549	0.621174
Organismal Systems	Digestive system	Fat digestion and absorption	29	-0.368121	-1.127	0.643816
Metabolism	Lipid metabolism	Ether lipid metabolism	33	-0.362365	-1.13647	0.630679
Human Diseases	Infectious disease: viral	Measles	120	-0.285873	-1.14788	0.509236
Metabolism	Carbohydrate metabolism	Pyruvate metabolism	44	-0.343152	-1.15645	0.587411
Organismal Systems	Excretory system	Aldosterone-regulated sodium reabsorption	30	-0.375433	-1.15787	0.604956
Organismal Systems	Endocrine system	Thyroid hormone signaling pathway	113	-0.295214	-1.16585	0.509236
Immune	Immune system	Leukocyte transendothelial migration	103	-0.300272	-1.17004	0.493282
Metabolism	Glycan biosynthesis and metabolism	Various types of N-glycan biosynthesis	36	-0.371375	-1.1869	0.545788
Human Diseases	Cancer: specific types	Thyroid cancer	36	-0.371681	-1.18788	0.540714
Cellular Processes	Cellular community - eukaryotes	Adherens junction	66	-0.328697	-1.19768	0.509236
Metabolism	Global and overview maps	Carbon metabolism	108	-0.306781	-1.20058	0.423584
Metabolism	Carbohydrate metabolism	Glyoxylate and dicarboxylate metabolism	29	-0.397631	-1.21734	0.532056
Metabolism	Metabolism of cofactors and vitamins	Thiamine metabolism	11	-0.510043	-1.22997	0.603914
Metabolism	Amino acid metabolism	Histidine metabolism	20	-0.433954	-1.2306	0.536223
Cellular Processes	Transport and catabolism	Phagosome	118	-0.308014	-1.23449	0.374743
Organismal Systems	Excretory system	Collecting duct acid secretion	21	-0.436545	-1.24854	0.529756
Human Diseases	Infectious disease: viral	Influenza A	129	-0.308255	-1.25352	0.308591
Metabolism	Carbohydrate metabolism	Butanoate metabolism	24	-0.430046	-1.25731	0.509236
Metabolism	Glycan biosynthesis and metabolism	Glycosaminoglycan biosynthesis - chondroitin sulfate / dermatan sulfate	20	-0.449085	-1.27351	0.509236
Human Diseases	Immune disease	Autoimmune thyroid disease	14	-0.498325	-1.28123	0.511345
Metabolism	Metabolism of other amino acids	Glutathione metabolism	49	-0.380166	-1.31158	0.374743
Metabolism	Metabolism of other amino acids	Taurine and hypotaurine metabolism	8	-0.589863	-1.32566	0.511345
Metabolism	Glycan biosynthesis and metabolism	Glycosaminoglycan degradation	16	-0.516899	-1.36906	0.429242
Cellular Processes	Transport and catabolism	Lysosome	121	-0.342925	-1.37314	0.119937
Metabolism	Carbohydrate metabolism	Propanoate metabolism	32	-0.447426	-1.39624	0.325274
Metabolism	Amino acid metabolism	Cysteine and methionine metabolism	45	-0.415053	-1.40652	0.276471
Organismal Systems	Nervous system	Synaptic vesicle cycle	62	-0.403582	-1.45367	0.151135
Metabolism	Amino acid metabolism	Tyrosine metabolism	29	-0.475787	-1.45661	0.260575
Metabolism	Amino acid metabolism	Arginine and proline metabolism	46	-0.426825	-1.45665	0.22149
Organismal Systems	Endocrine system	Renin-angiotensin system	16	-0.551293	-1.46015	0.359202
Genetic Information Processing	Folding, sorting and degradation	Protein processing in endoplasmic reticulum	157	-0.353393	-1.47411	0.0584554
Metabolism	Biosynthesis of other secondary metabolites	Caffeine metabolism	6	-0.708409	-1.47709	0.374743
Metabolism	Amino acid metabolism	Phenylalanine, tyrosine and tryptophan biosynthesis	5	-0.768647	-1.5194	0.308591
Metabolism	Amino acid metabolism	Valine, leucine and isoleucine degradation	46	-0.448936	-1.53211	0.151135
Metabolism	Carbohydrate metabolism	Citrate cycle (TCA cycle)	29	-0.504886	-1.5457	0.16434
Metabolism	Lipid metabolism	Arachidonic acid metabolism	46	-0.456165	-1.55678	0.132894
Organismal Systems	Digestive system	Bile secretion	78	-0.41638	-1.55748	0.0902805
Human Diseases	Cancer: specific types	Endometrial cancer	57	-0.443017	-1.5686	0.0947413
Metabolism	Glycan biosynthesis and metabolism	Glycosaminoglycan biosynthesis - heparan sulfate / heparin	20	-0.553758	-1.57034	0.204809
Metabolism	Amino acid metabolism	Glycine, serine and threonine metabolism	38	-0.488398	-1.58315	0.124897
Genetic Information Processing	Folding, sorting and degradation	Proteasome	42	-0.481263	-1.60222	0.0982387
Metabolism	Lipid metabolism	alpha-Linolenic acid metabolism	15	-0.61647	-1.6079	0.19824
Metabolism	Amino acid metabolism	Tryptophan metabolism	38	-0.510213	-1.65387	0.0947413
Metabolism	Metabolism of cofactors and vitamins	Vitamin B6 metabolism	6	-0.794456	-1.6565	0.151135
Metabolism	Metabolism of other amino acids	Selenocompound metabolism	14	-0.653876	-1.68117	0.143439
Metabolism	Metabolism of cofactors and vitamins	Retinol metabolism	57	-0.500515	-1.77219	0.0203702
Cellular Processes	Cell growth and death	Ferroptosis	39	-0.545635	-1.77644	0.0203702
Metabolism	Metabolism of other amino acids	beta-Alanine metabolism	27	-0.593345	-1.78444	0.0552059
Metabolism	Global and overview maps	Biosynthesis of cofactors	139	-0.44107	-1.8042	0.0194515
Metabolism	Global and overview maps	Biosynthesis of amino acids	68	-0.49251	-1.8054	0.0193963
Metabolism	Metabolism of cofactors and vitamins	Folate biosynthesis	20	-0.637545	-1.80794	0.0884454
Cellular Processes	Transport and catabolism	Peroxisome	81	-0.484054	-1.83101	0.0193963
Immune	Immune system	Antigen processing and presentation	41	-0.559476	-1.84376	0.0203702
Metabolism	Amino acid metabolism	Arginine biosynthesis	19	-0.659847	-1.8474	0.047319
Human Diseases	Infectious disease: viral	Hepatitis C	134	-0.475774	-1.93968	0.0194515
Metabolism	Carbohydrate metabolism	Ascorbate and aldarate metabolism	27	-0.645558	-1.94146	0.0193963
Metabolism	Lipid metabolism	Linoleic acid metabolism	19	-0.699239	-1.95769	0.0224926
Metabolism	Xenobiotics biodegradation and metabolism	Drug metabolism - other enzymes	71	-0.530334	-1.96289	0.0193963
Metabolism	Amino acid metabolism	Phenylalanine metabolism	15	-0.757475	-1.97567	0.0193963
Metabolism	Metabolism of cofactors and vitamins	Porphyrin and chlorophyll metabolism	38	-0.617645	-2.00211	0.0193963
Metabolism	Lipid metabolism	Primary bile acid biosynthesis	17	-0.74808	-2.02402	0.0193963
Human Diseases	Cancer: overview	Chemical carcinogenesis	71	-0.580102	-2.14709	0.0193963
Organismal Systems	Digestive system	Mineral absorption	49	-0.627408	-2.16458	0.0193963
Metabolism	Xenobiotics biodegradation and metabolism	Drug metabolism - cytochrome P450	60	-0.610331	-2.17455	0.0193963
Metabolism	Xenobiotics biodegradation and metabolism	Metabolism of xenobiotics by cytochrome P450	64	-0.611042	-2.21114	0.0193963
Metabolism	Carbohydrate metabolism	Pentose and glucuronate interconversions	30	-0.731452	-2.25587	0.0193963
Metabolism	Lipid metabolism	Steroid hormone biosynthesis	53	-0.651538	-2.27407	0.0193963

## Sheet: Table S7
Table S7 IHS of each protein coding gene
id	ITVS	CCS	IHS
LGR5	0.00991044	0.576922	0.0756145
SLCO1B3	0.0170373	0.428571	0.08545
FAM50B	0.0162314	0.497256	0.0898397
IGF2BP1	0.0227173	0.368136	0.0914497
TNFRSF19	0.0167224	0.519226	0.0931811
RPS4Y1	0.0325644	0.299449	0.0987491
GSTM1	0.0162229	0.615385	0.0999165
AQP9	0.0267305	0.38187	0.101033
MRGPRF	0.0260545	0.431324	0.106009
ZIC1	0.0263302	0.436812	0.107244
SLC22A11	0.0233779	0.51923	0.110175
GLUL	0.0238442	0.519224	0.111268
EPCAM	0.0275033	0.461535	0.112666
HKDC1	0.0216563	0.607151	0.114668
SALL4	0.0279081	0.472526	0.114836
GPR88	0.0283564	0.500003	0.119073
FBLL1	0.0227548	0.631868	0.119908
ALPK3	0.0226021	0.653847	0.121566
ZFP92	0.0253827	0.604396	0.12386
RHBG	0.0305962	0.508246	0.124701
MSI1	0.0282417	0.552201	0.12488
PRR15	0.0283202	0.560438	0.125983
FAM3B	0.0292806	0.552194	0.127156
C3orf14	0.0305944	0.532963	0.127694
LRRC1	0.0309992	0.532964	0.128536
ELFN2	0.0414879	0.398352	0.128557
MAGEA6	0.0322067	0.524726	0.129999
UBE2QL1	0.0353666	0.48901	0.131509
IRF6	0.0289502	0.607138	0.132577
TRIM71	0.0385865	0.456045	0.132654
GNPDA1	0.0306973	0.596161	0.13528
HAL	0.0291011	0.631864	0.135602
MAGEA3	0.0331967	0.56594	0.137067
PNMA3	0.0321167	0.585165	0.13709
ALDH3A1	0.0296306	0.637369	0.137425
ARID3A	0.0309301	0.618132	0.138271
BICC1	0.0335712	0.574172	0.138837
SLC7A10	0.0509487	0.379124	0.138982
CTAGE4	0.0354799	0.554945	0.140319
TTC9	0.033007	0.598906	0.140599
SIRT5	0.0350534	0.574168	0.141868
UPB1	0.0332672	0.612644	0.142762
CCNE1	0.0380211	0.549446	0.144536
TMEM151A	0.0286395	0.730765	0.144668
RIMS3	0.0366477	0.571433	0.144713
KANK4	0.0431537	0.491764	0.145676
LIN7A	0.0397215	0.538469	0.146249
GUCY2C	0.0421547	0.50824	0.146372
LONRF2	0.0511761	0.42308	0.147145
PON1	0.0356682	0.607145	0.147159
SNRPN	0.0368159	0.59066	0.147464
DNASE2	0.037451	0.582412	0.147689
DCDC2	0.0383133	0.57143	0.147964
SRC	0.0393382	0.557695	0.148117
SERP2	0.0352418	0.623624	0.148249
CNOT11	0.0424222	0.521977	0.148807
IGSF1	0.0457784	0.486248	0.149197
PTK7	0.0458112	0.489011	0.149674
GSTO2	0.0352663	0.640111	0.150248
NOTUM	0.0364706	0.626375	0.151143
TRIM50	0.041381	0.5522	0.151164
PARVB	0.0515629	0.445038	0.151484
S100A14	0.040425	0.574169	0.152351
MYBL2	0.0367175	0.634609	0.152648
CYP3A5	0.0416675	0.560452	0.152816
MAL2	0.0388592	0.601645	0.152904
IGHMBP2	0.0355129	0.664837	0.153657
FOXD2	0.0458159	0.516478	0.153828
GNG4	0.0494792	0.480764	0.154233
SLC13A3	0.0337727	0.708793	0.154719
FLVCR1	0.0417962	0.574152	0.154911
ARHGEF35	0.0411803	0.587915	0.155597
ERAP2	0.0326652	0.741758	0.155659
AXIN2	0.0420417	0.579681	0.156111
OCIAD2	0.0394686	0.620882	0.156542
C8B	0.0414093	0.5934	0.156755
ACSL6	0.0426737	0.576922	0.156906
ZNF813	0.0424276	0.58242	0.157196
EZH2	0.0500639	0.494507	0.157343
TYRO3	0.0444096	0.557686	0.157374
ALDOB	0.0415845	0.598905	0.157814
TTC22	0.0416418	0.598902	0.157922
STK32C	0.0333883	0.747254	0.157954
DKK1	0.0505229	0.494527	0.158066
SGCE	0.0400049	0.626374	0.158297
GSTT2B	0.0409836	0.612636	0.158455
MISP	0.041194	0.609892	0.158505
EIF5A2	0.044066	0.571433	0.158685
SLC2A2	0.0369654	0.681314	0.158698
HIC2	0.0466219	0.54121	0.158847
ITIH4	0.0431871	0.587874	0.159338
WDR59	0.044476	0.57143	0.159421
UBE2L3	0.0464711	0.54945	0.159792
SLC28A1	0.0384202	0.66759	0.160153
GPC5	0.0464567	0.552197	0.160166
STRIP2	0.0395872	0.651098	0.160547
UGT1A10	0.0393389	0.656594	0.160716
GREM2	0.0497482	0.519232	0.16072
SLC4A2	0.0463898	0.55769	0.160845
ZBTB38	0.03826	0.684068	0.161779
MST1R	0.048009	0.549447	0.162414
TMEM201	0.0467364	0.565936	0.162634
RFPL4B	0.0551478	0.48076	0.162828
MLLT11	0.0459215	0.579673	0.163155
CTAGE8	0.0453037	0.587917	0.163202
C1QTNF3	0.0454176	0.587913	0.163406
PRKAA2	0.0420125	0.640134	0.163993
FBXO41	0.0408329	0.659338	0.164081
EPHA1	0.0438552	0.615385	0.16428
GPAM	0.0474782	0.568668	0.164315
AFP	0.0469165	0.576925	0.164521
HTR1D	0.0482142	0.563185	0.164783
BCORL1	0.0424144	0.645606	0.165478
MME	0.0482034	0.568679	0.165566
CIB2	0.0454825	0.604392	0.165799
SOAT2	0.0452792	0.607148	0.165805
RGMB	0.0445154	0.620882	0.166249
VEGFB	0.0451927	0.612631	0.166392
CNTNAP2	0.0507705	0.546709	0.166603
EPS8L2	0.0570371	0.489008	0.167008
CYP3A43	0.0483717	0.582397	0.167844
G6PD	0.0417986	0.675827	0.168073
EPHX1	0.054735	0.516492	0.168137
TTBK1	0.0453639	0.62636	0.168565
ADH1B	0.0520028	0.546712	0.168614
PRAME	0.0632134	0.450545	0.168762
ARNTL	0.0462923	0.615386	0.168783
FAM118A	0.0556376	0.513746	0.169067
TMEM74	0.0547895	0.521978	0.169112
OTX1	0.0448918	0.640108	0.169516
COCH	0.0443461	0.648359	0.169565
SLC2A6	0.0477657	0.604394	0.16991
ARHGEF16	0.0523179	0.554946	0.170393
ISX	0.0504284	0.576924	0.170568
ANKS6	0.0509268	0.571431	0.170591
FLYWCH2	0.0495144	0.587922	0.170618
HIST1H2BN	0.0433078	0.673075	0.170732
MAGED1	0.0440693	0.664855	0.171171
AZGP1	0.050153	0.585169	0.171312
C4BPA	0.0483364	0.607166	0.171313
NQO1	0.0455633	0.645606	0.171511
TCF7L1	0.0463317	0.637395	0.171847
MAPK8IP2	0.046053	0.645609	0.17243
ENO1	0.0429521	0.692306	0.172441
TSPYL2	0.061316	0.486263	0.172672
BAK1	0.0459948	0.648352	0.172687
PRSS8	0.0514515	0.579664	0.172698
MICB	0.0477645	0.626375	0.17297
CCDC28B	0.043218	0.692311	0.172975
NDN	0.0437725	0.684061	0.173041
TMC4	0.0526839	0.568691	0.173092
NPIPB15	0.047437	0.634617	0.173506
DSTYK	0.0524581	0.574172	0.173551
ATXN7L1	0.0418318	0.725276	0.174183
SLC12A9	0.0450415	0.675827	0.174471
HSD11B1	0.0593969	0.513736	0.174683
SPINT1	0.0625002	0.489009	0.174823
SGPP2	0.048915	0.626371	0.17504
ENHO	0.0464455	0.662113	0.175363
B4GALNT1	0.0494637	0.623626	0.175633
THAP8	0.0460803	0.670331	0.175753
PPIE	0.0538106	0.574172	0.175774
KLF9	0.0490184	0.631865	0.175991
CLDN19	0.059307	0.524726	0.176408
TRIM35	0.0511949	0.60987	0.176698
DYNLT1	0.0516003	0.609897	0.1774
CYP1A2	0.0494131	0.637361	0.177465
BIK	0.049251	0.640125	0.177558
MAGED4	0.0628599	0.50274	0.17777
PRKX	0.0468989	0.675824	0.178032
LURAP1L	0.0481483	0.659345	0.178175
MUC15	0.0709133	0.44781	0.178201
H2AFY2	0.0527717	0.604398	0.178592
UNC119B	0.0532903	0.598905	0.17865
WASF3	0.0500816	0.637361	0.178662
CSRP1	0.0528509	0.607137	0.179131
SYT7	0.0506019	0.637381	0.17959
SH3BP1	0.0561994	0.574174	0.179634
CFHR1	0.0513434	0.629117	0.179725
CYP4F22	0.0508336	0.637361	0.179998
PATZ1	0.0502306	0.645598	0.18008
MAGED4B	0.0615937	0.527478	0.180248
NTN1	0.0533137	0.609891	0.180321
AAAS	0.052636	0.618113	0.180375
FAM83G	0.0601409	0.541215	0.180414
HIST1H2AG	0.0549394	0.593405	0.180558
ACHE	0.053009	0.615381	0.180612
MAGEA12	0.06457	0.505474	0.180661
PUSL1	0.0538016	0.607144	0.180735
GPR180	0.0501933	0.651096	0.180778
CTAGE6	0.0550084	0.596153	0.18109
RABEPK	0.0580691	0.565936	0.181283
PGLYRP2	0.0532001	0.620884	0.181745
ENPP6	0.0652147	0.508243	0.182057
CTNND2	0.0769072	0.431311	0.182129
BEX2	0.0562995	0.590663	0.182357
WDR13	0.0504596	0.659343	0.182401
SGK1	0.0507646	0.656591	0.182569
VPS37B	0.0597698	0.557696	0.182574
ABCA6	0.0548164	0.609883	0.182843
PLGLB1	0.0577054	0.579671	0.182894
MPP7	0.0541488	0.618127	0.18295
ENAH	0.0586229	0.571434	0.183028
PON3	0.0625513	0.535711	0.183056
F11	0.0567678	0.593403	0.183538
BAMBI	0.0455074	0.741759	0.183727
PLCE1	0.0582913	0.579673	0.18382
TPCN2	0.0561863	0.601652	0.18386
UPK3A	0.0636088	0.532966	0.184123
RNF43	0.0738937	0.458787	0.184124
CDC20	0.0544184	0.623628	0.184219
HEPACAM	0.0513299	0.662086	0.18435
ARHGEF5	0.0502095	0.681313	0.184955
GLDC	0.0573912	0.59613	0.184967
SLC36A4	0.0490363	0.6978	0.18498
JMY	0.0585247	0.585092	0.185047
NKD1	0.060248	0.568677	0.185099
PWWP2B	0.0544654	0.629121	0.185109
AKR7A3	0.0577801	0.593405	0.185167
FGFR2	0.0529027	0.648351	0.185201
CHAF1B	0.054527	0.629124	0.185214
CHST10	0.0529778	0.648347	0.185332
BEND3	0.0494208	0.697803	0.185704
CYP3A7	0.0531349	0.651097	0.186
METTL17	0.0600393	0.57633	0.186017
AVPR1A	0.0627093	0.552195	0.186085
CHKA	0.0583551	0.593407	0.186087
TBX3	0.0621728	0.557694	0.186208
PPM1H	0.0576942	0.601567	0.186298
SCPEP1	0.059596	0.582426	0.186307
SSX1	0.0626209	0.554945	0.186417
BCO2	0.0645689	0.538514	0.186471
C9orf152	0.0566469	0.615378	0.186706
SLC45A3	0.0613805	0.568684	0.186832
COLCA2	0.0489584	0.714286	0.187004
IFT74	0.0627577	0.557693	0.187082
SLC5A12	0.0598181	0.585161	0.187091
CBX2	0.0537733	0.651097	0.187114
HRG	0.0547209	0.640109	0.187156
CCL20	0.0577	0.607141	0.187168
IL20RB	0.048687	0.719779	0.1872
TMEM150B	0.0596313	0.58792	0.187239
ZNF184	0.0498771	0.703318	0.187295
SLC35G1	0.0512095	0.686832	0.187543
C17orf97	0.0582666	0.604404	0.187661
CFHR2	0.0611324	0.576934	0.187801
RANBP17	0.0648788	0.543954	0.187859
MFSD2A	0.0612157	0.576916	0.187926
UNC119	0.0556514	0.634618	0.187929
IGF2BP3	0.0579527	0.609894	0.188003
FADD	0.0582277	0.607147	0.188023
HEXA	0.0605767	0.585195	0.188279
SQSTM1	0.0558625	0.634614	0.188285
DNAJA2	0.0597785	0.593407	0.188343
BAIAP2L1	0.0670535	0.530217	0.188555
DAAM1	0.0613717	0.579669	0.188614
GPC1	0.059717	0.596155	0.188681
NPIPA5	0.0629364	0.565933	0.188727
MAMLD1	0.0504748	0.70605	0.188779
ZNF71	0.0601433	0.596151	0.189353
PRKCZ	0.0522618	0.686832	0.18946
MT1E	0.0642889	0.560442	0.189816
MT1X	0.070954	0.508245	0.1899
NDEL1	0.0672039	0.538459	0.190228
ZNRF3	0.0581408	0.623626	0.190416
ZNF296	0.0553104	0.656598	0.190569
OSBP2	0.0629681	0.576929	0.190599
NAALADL1	0.0648592	0.560448	0.190657
ZNF14	0.0605019	0.601604	0.190783
ANXA2	0.0578955	0.629123	0.190849
RAB34	0.0518281	0.703298	0.19092
WLS	0.063521	0.574169	0.190976
SLC35G2	0.0537498	0.67857	0.190979
PIP4K2A	0.06104	0.598909	0.1912
RSAD2	0.0576262	0.634593	0.191231
GCK	0.0694853	0.527466	0.191445
SFN	0.0657774	0.557692	0.191529
CMC4	0.064345	0.571429	0.191751
TRIP13	0.0625573	0.587905	0.191775
MT1A	0.0605829	0.607139	0.191787
TRIM13	0.0603224	0.609891	0.191807
NFIB	0.0612328	0.601647	0.191939
ZMAT1	0.0568225	0.648359	0.191941
PYROXD2	0.0636598	0.579674	0.192099
NR1I2	0.0659306	0.560463	0.192228
SULT1B1	0.0676291	0.546704	0.192284
AMDHD1	0.0530302	0.697799	0.192365
RENBP	0.06151	0.601646	0.192373
EZR	0.0611831	0.607145	0.192736
AFM	0.0563507	0.659338	0.192754
CDCA7	0.0539987	0.68956	0.192965
SAMD1	0.063823	0.585171	0.193255
LZTS2	0.0568135	0.659339	0.193544
MED15	0.0625713	0.598903	0.193582
ENPP5	0.0653739	0.574173	0.193742
SYTL4	0.0655177	0.574183	0.193957
ACSS1	0.0618271	0.609893	0.194185
ACE2	0.0576773	0.653843	0.194196
CYP2C8	0.0618682	0.609892	0.19425
STC2	0.0577974	0.653804	0.194392
CYP2E1	0.0611633	0.618125	0.194439
PKN3	0.0580691	0.651093	0.194444
FAM8A1	0.0586152	0.6456	0.19453
PRSS3	0.0506587	0.747251	0.194563
CDCA2	0.0551638	0.68681	0.194646
CS	0.0621658	0.609888	0.194716
CDADC1	0.0531209	0.714285	0.194791
SERPINC1	0.0727906	0.521981	0.194924
ZYX	0.0527938	0.719772	0.194935
RAB32	0.0631898	0.601648	0.194982
CTAGE9	0.0558584	0.681319	0.195083
GNMT	0.0633155	0.60165	0.195176
MAPK13	0.0587639	0.648348	0.195191
SLCO4C1	0.0657725	0.579666	0.195259
PFKFB4	0.0542171	0.703294	0.19527
FLNC	0.061238	0.623627	0.195422
PSEN2	0.0674828	0.565936	0.195425
IKBKE	0.0554862	0.689555	0.195604
PDCD2	0.0671356	0.571431	0.195866
MEST	0.0662388	0.579669	0.195951
GPX7	0.0702414	0.54669	0.19596
MT1F	0.0539823	0.711546	0.195987
POMGNT2	0.0624651	0.615381	0.196061
RALGPS1	0.0512873	0.750001	0.196126
MYCN	0.0769551	0.500002	0.196157
SAE1	0.0576659	0.667579	0.196205
CAMK1D	0.0583888	0.659344	0.19621
BARX1	0.0860164	0.447807	0.196262
RAB3IL1	0.0565367	0.68132	0.196264
RBP4	0.0675134	0.571431	0.196416
MTHFD1L	0.067516	0.571436	0.196421
ATOH8	0.0582934	0.662083	0.196456
CLMN	0.0722954	0.535712	0.196798
CTAGE15	0.0603355	0.642857	0.196944
CHAD	0.0606183	0.640111	0.196983
SNRPC	0.0651745	0.59615	0.197113
FLCN	0.0670803	0.579668	0.197191
EIF3E	0.0578128	0.673077	0.197262
SLC43A3	0.0665386	0.58517	0.197323
NPM1	0.0627207	0.62088	0.197337
SLC23A1	0.0572402	0.681324	0.197482
PODXL2	0.0628203	0.620891	0.197496
CNNM1	0.0710135	0.549447	0.19753
IFI6	0.0652887	0.598908	0.197742
E2F1	0.0606234	0.645608	0.197836
NIPAL2	0.068257	0.574177	0.197969
ANXA13	0.0651656	0.601649	0.198007
ART4	0.0624626	0.631875	0.198667
RAMP1	0.0633716	0.623633	0.198798
LGI4	0.0587321	0.673057	0.198822
SPSB2	0.058026	0.681315	0.198831
ABHD1	0.0642974	0.61539	0.198917
CLDN2	0.0569888	0.695033	0.19902
ADAMTS17	0.0608441	0.651101	0.199037
LEFTY1	0.0643971	0.615369	0.199068
RNF149	0.0594258	0.667581	0.199177
FAM166A	0.0583147	0.681318	0.199326
DQX1	0.0712885	0.557678	0.199389
MRPL21	0.0554485	0.717034	0.199395
EBF1	0.0643253	0.618132	0.199403
ZNF124	0.0646393	0.615375	0.199443
HS3ST3B1	0.0709849	0.560443	0.199457
CYP4A22	0.0605945	0.656615	0.199467
GMNC	0.0570377	0.697791	0.1995
ELMO3	0.0622842	0.640109	0.199671
SETDB2	0.0604716	0.659342	0.199678
WDR76	0.064536	0.618136	0.19973
PPP1R13L	0.060783	0.656599	0.199775
IRX3	0.0640085	0.623624	0.199793
PARP6	0.0635661	0.629125	0.199978
AMER1	0.0641352	0.623625	0.199991
RPL5	0.0722008	0.554943	0.200168
PYCR1	0.064249	0.623631	0.200169
SLC1A1	0.0670549	0.598939	0.200404
FANCE	0.0542079	0.741763	0.200523
MYRIP	0.0602369	0.667585	0.200532
MVB12A	0.0634202	0.634617	0.200618
ABCA7	0.0688292	0.585184	0.200693
GLYAT	0.0648734	0.620883	0.200696
RHOF	0.0577391	0.697799	0.200724
SLC22A12	0.0682241	0.590664	0.200742
TAT	0.0806011	0.500002	0.20075
SLC29A2	0.0618396	0.653851	0.201082
SLC6A11	0.0817847	0.494501	0.201104
ZNF518B	0.0666363	0.607142	0.201141
STXBP1	0.0692765	0.585166	0.201341
AASS	0.0726947	0.557668	0.201344
RPL4	0.0644482	0.629125	0.20136
C12orf49	0.0639669	0.634622	0.201481
EIF3D	0.0626274	0.648377	0.20151
CCT5	0.0613604	0.662096	0.20156
PQLC2	0.0740255	0.549456	0.201677
SHD	0.0548439	0.741762	0.201696
CBX6	0.0697029	0.585168	0.20196
CSPG5	0.0604821	0.675821	0.202176
CAPN12	0.0649989	0.629124	0.202219
ZNF436	0.0670559	0.609896	0.20223
KIAA1522	0.0645101	0.634614	0.202334
OSGEP	0.0589047	0.695077	0.202345
GFOD1	0.0671414	0.609893	0.202359
XDH	0.0548304	0.747262	0.202417
PCBP2	0.066338	0.61813	0.202498
UBE2C	0.0641755	0.640107	0.20268
FNDC5	0.0598329	0.686815	0.202717
DMKN	0.0936438	0.439548	0.202882
MAMDC4	0.0576846	0.714285	0.202986
KCNMB3	0.0666942	0.618134	0.203042
TTPA	0.0617765	0.667581	0.203078
BOP1	0.0532746	0.774749	0.203161
C1QL1	0.0623924	0.662083	0.203246
HPS1	0.0656439	0.631869	0.203662
NEURL3	0.0706297	0.587893	0.203771
PARP2	0.0703453	0.590641	0.203835
CDCA5	0.0681743	0.609892	0.203909
CBWD5	0.0633336	0.656589	0.203922
TRNP1	0.0658506	0.631865	0.203982
C5orf63	0.0688458	0.604392	0.203985
ENPP3	0.0570206	0.730767	0.204129
SCNN1D	0.0662354	0.629122	0.204133
KAZALD1	0.0588382	0.70879	0.204215
DRG1	0.059359	0.703291	0.20432
NEK3	0.0600876	0.695063	0.204364
AHCY	0.0613794	0.681319	0.204497
NUGGC	0.0680186	0.615405	0.204595
FNDC4	0.0770322	0.54398	0.204705
GNAZ	0.0669134	0.626375	0.204726
FBXO31	0.0857353	0.489015	0.204758
SLC25A33	0.0623403	0.673079	0.204841
MAST2	0.0704231	0.596145	0.204896
COG3	0.082629	0.508241	0.204928
SPX	0.0688635	0.609885	0.204936
CDHR2	0.0695002	0.604402	0.204954
PSMC2	0.0616891	0.681323	0.205013
TKT	0.0632328	0.664832	0.205035
TMED8	0.0614828	0.684047	0.205078
ZNF83	0.0651478	0.645606	0.205085
ADRA2C	0.0696081	0.604411	0.205114
TM4SF20	0.0696643	0.604397	0.205195
CFHR4	0.0728128	0.579668	0.205444
NFATC4	0.0624731	0.675827	0.205477
UGT2A3	0.0641177	0.659333	0.205609
PDK1	0.0681992	0.620883	0.205776
PHF13	0.0648006	0.653848	0.205839
CDC42BPG	0.066382	0.640114	0.206136
CFHR3	0.0781428	0.543955	0.20617
IFI30	0.0639441	0.664834	0.206185
ERICH5	0.0726529	0.585167	0.20619
RPL22L1	0.0682449	0.62363	0.2063
CCDC88C	0.0686523	0.620881	0.206458
FLYWCH1	0.0636239	0.67033	0.206516
FXYD1	0.0604396	0.706024	0.206572
CES2	0.0672178	0.637362	0.206983
CHD8	0.0712887	0.601648	0.207101
GABRA3	0.0750609	0.571435	0.207105
WDR62	0.0624672	0.686812	0.207131
MT1H	0.0599745	0.717034	0.207374
CSAG1	0.0666316	0.645609	0.207408
SLC26A3	0.072534	0.593403	0.207465
RAP1GAP2	0.0704233	0.612634	0.207711
TAPBP	0.0611263	0.70604	0.207744
DNAH10OS	0.0649186	0.664837	0.207751
SRSF9	0.0630959	0.684064	0.207754
PMPCB	0.077119	0.560441	0.207896
SYP	0.0584949	0.73902	0.207916
RFPL4A	0.0652987	0.662087	0.207926
CCNF	0.0669861	0.645601	0.207957
GLT1D1	0.0684593	0.63189	0.207987
DHRS2	0.076842	0.563193	0.208031
RGL3	0.0739564	0.585177	0.208033
PACSIN1	0.0700473	0.618137	0.208084
ARPC1A	0.0772753	0.560434	0.208105
DLAT	0.071029	0.60987	0.208131
FAM9B	0.0867603	0.500001	0.208279
PDK4	0.0626954	0.692309	0.208338
MIER2	0.0639752	0.678569	0.208354
FAM198A	0.0715064	0.607146	0.208362
FMO1	0.0653786	0.664834	0.208485
RDH12	0.0700118	0.620882	0.208492
DNAJA4	0.07538	0.576927	0.20854
AP1G2	0.0752499	0.57967	0.208854
RAP2A	0.0770787	0.565936	0.208858
MROH1	0.0739435	0.590658	0.208987
TMEM185B	0.0602261	0.725275	0.208999
HHAT	0.0660108	0.662091	0.209058
PA2G4	0.071033	0.615387	0.209076
CBWD1	0.0677867	0.645606	0.209197
BMF	0.0708185	0.618055	0.209212
HOGA1	0.0672442	0.651099	0.209243
C6orf48	0.0706144	0.62088	0.209387
RAVER2	0.0604571	0.72527	0.209398
SSBP1	0.0636187	0.689562	0.209449
BAAT	0.0844889	0.519244	0.209452
HOOK2	0.0604936	0.725275	0.209462
SRI	0.0743184	0.590663	0.209516
SMOC1	0.0649597	0.675823	0.209526
PYCARD	0.0723168	0.607143	0.209539
NUBPL	0.063964	0.68681	0.209598
PLOD3	0.0730237	0.601665	0.209609
SKIDA1	0.0784625	0.560423	0.209696
RWDD2A	0.0690104	0.637363	0.209725
SLC30A10	0.0616654	0.714284	0.209873
C16orf45	0.0805731	0.546699	0.209879
SALL2	0.0725797	0.607145	0.20992
FTL	0.0573345	0.769228	0.210008
PLGLB2	0.076111	0.579697	0.210051
GRAMD4	0.073336	0.601652	0.210054
TENM1	0.080716	0.546698	0.210065
LMNB2	0.0622691	0.708788	0.210085
TMED3	0.0864721	0.510987	0.210205
SPINK1	0.0687843	0.642851	0.210281
OAS1	0.0700688	0.631866	0.210414
CENPM	0.066068	0.670334	0.210446
GSTK1	0.0698122	0.634614	0.210485
UPP2	0.0802761	0.552197	0.210543
CYP4A11	0.0625647	0.708814	0.210587
RGS16	0.0653937	0.678593	0.210655
DAO	0.0648875	0.684045	0.21068
BCR	0.0724898	0.612642	0.210737
EPHB2	0.0621792	0.714282	0.210745
XAGE1B	0.0777753	0.571427	0.210815
DSG2	0.0700389	0.634617	0.210827
IGFALS	0.0669134	0.664827	0.210917
APOF	0.0680798	0.653844	0.210982
FAM110C	0.0641121	0.695055	0.211096
XAGE1A	0.0751131	0.593404	0.211122
NAMPT	0.0676692	0.659336	0.211227
SLC2A9	0.0728327	0.612633	0.211234
FZD1	0.0683382	0.653845	0.211382
GSTM3	0.0801304	0.557691	0.211395
VAMP1	0.0692531	0.645608	0.211448
PKIB	0.0683892	0.653849	0.211462
FOXO6	0.0753925	0.593389	0.211512
C11orf80	0.0656722	0.681323	0.211528
SRD5A3	0.0733857	0.609889	0.211559
HIST1H3H	0.0665165	0.673094	0.211594
LMF1	0.0727645	0.615385	0.211609
NAPRT	0.0590818	0.758244	0.211656
TRIP10	0.084069	0.532969	0.211675
TARBP1	0.0652406	0.686813	0.211679
ANKRD9	0.0663134	0.67582	0.211698
RGPD2	0.0716244	0.626371	0.21181
ADSL	0.0644161	0.697805	0.212014
CABYR	0.0776519	0.579668	0.212161
ADRA1A	0.0640422	0.703304	0.212229
SPRYD4	0.0708022	0.637363	0.21243
YDJC	0.0727122	0.620874	0.212474
WDHD1	0.0782698	0.576942	0.212502
ATAD3C	0.0784025	0.576927	0.212679
CYP2C18	0.0712837	0.63462	0.212692
CHD3	0.0862337	0.524725	0.212718
GLRX5	0.0681171	0.664839	0.212807
SLC25A29	0.064513	0.703282	0.213004
CES4A	0.0718721	0.631866	0.213105
RELN	0.0710031	0.640111	0.21319
SLC25A3	0.0792286	0.574179	0.213287
P4HTM	0.075296	0.604392	0.213327
SNX22	0.0816237	0.557673	0.213353
EPPK1	0.0804768	0.565939	0.213413
DSG1	0.0660547	0.689558	0.213421
CRYAA	0.0656533	0.695055	0.213618
TFDP1	0.0731809	0.623623	0.213629
SLC17A4	0.0713438	0.640111	0.213701
HYI	0.0661394	0.692328	0.213986
C16orf95	0.0683158	0.670328	0.213995
APOH	0.0741111	0.618136	0.214035
NUPL2	0.0735287	0.623594	0.214131
MED10	0.0784683	0.585188	0.214287
TPX2	0.075998	0.604395	0.214319
FOXN4	0.0744743	0.618135	0.214558
LRFN4	0.0673153	0.684061	0.214587
PLA1A	0.0803467	0.574174	0.214786
CNTNAP1	0.0669051	0.689564	0.214791
F9	0.0667047	0.692308	0.214896
CDKN1C	0.0646773	0.714281	0.214937
OGDHL	0.0683778	0.675743	0.214955
UBE2H	0.0775444	0.59619	0.215014
CHD1L	0.0689906	0.670327	0.215049
PRG4	0.0684484	0.675826	0.21508
LSM2	0.0676893	0.684068	0.215184
HIST1H2BD	0.0705258	0.65659	0.21519
TROAP	0.0669057	0.692303	0.215219
IFI44	0.073313	0.63187	0.215231
MSANTD4	0.068017	0.681358	0.215276
SH3YL1	0.064882	0.714292	0.215278
ARHGEF37	0.0639154	0.725275	0.215305
C12orf56	0.0976109	0.47525	0.215382
GNS	0.0751239	0.618131	0.215491
RUSC1	0.0751682	0.618129	0.215554
ABCA8	0.0713106	0.653844	0.215931
RASL10B	0.0728508	0.640107	0.215945
SHMT1	0.0812305	0.574181	0.215965
KIF12	0.0787178	0.593408	0.216129
PFKFB2	0.0723579	0.645609	0.216136
BRSK1	0.0666964	0.70055	0.216158
VSTM4	0.0652125	0.717036	0.21624
TAF1D	0.0675471	0.692308	0.216249
HSD17B6	0.0697955	0.670332	0.216301
FAM151A	0.0740443	0.631889	0.216305
ERICH6B	0.0657945	0.711539	0.216369
TGIF1	0.066356	0.706045	0.216449
PACS2	0.0722884	0.648355	0.216491
ATP1A1	0.0786193	0.596157	0.216494
STIP1	0.0761933	0.615383	0.216536
SOX12	0.0694404	0.67583	0.216633
IPO8	0.0650133	0.722529	0.216735
ZDHHC2	0.0678667	0.692307	0.216759
EVL	0.0838756	0.560447	0.216813
ANKRD1	0.0737543	0.637358	0.216813
ALDH6A1	0.0744677	0.631877	0.21692
SCRIB	0.0699942	0.673077	0.217052
GANC	0.0657258	0.717029	0.217088
ZNF710	0.0716703	0.65934	0.217382
NYNRIN	0.070213	0.673074	0.21739
PAFAH1B3	0.0744829	0.634577	0.217406
TMX4	0.0661744	0.714285	0.217411
MRAP2	0.0632744	0.747253	0.217444
PAK1	0.080064	0.590649	0.217462
COPG2	0.0694111	0.681319	0.217465
EMP2	0.0683196	0.692286	0.217478
TSPEAR	0.0667643	0.70879	0.217536
CDT1	0.0797574	0.593405	0.217551
FAM122B	0.0694724	0.681298	0.217558
PER1	0.0783175	0.604392	0.217565
P2RY6	0.070618	0.670325	0.217571
GYS2	0.074612	0.634614	0.2176
TTC39A	0.0700623	0.675826	0.2176
LYNX1	0.0712209	0.664833	0.217601
SLC25A5	0.0670706	0.706045	0.217612
BBS2	0.0781885	0.60714	0.217879
RORC	0.0785638	0.604394	0.217907
TYW1B	0.0642796	0.739007	0.217952
DDOST	0.0756002	0.62913	0.218088
ZNF740	0.0743451	0.640107	0.218149
LRRC8B	0.0728826	0.653848	0.218298
SERPINA6	0.0722804	0.659335	0.218305
PCYOX1L	0.0771986	0.618133	0.218447
TMPRSS3	0.0809258	0.590654	0.21863
OSGIN1	0.0725524	0.659338	0.218716
VIL1	0.0760568	0.629146	0.218748
RBM6	0.0739345	0.648351	0.218942
CXCL6	0.0964292	0.49725	0.218974
OSR2	0.0709793	0.675822	0.219019
MVB12B	0.067947	0.706044	0.219029
KIF18B	0.074633	0.642862	0.21904
PPM1L	0.0744578	0.645601	0.219249
KIF2C	0.0684267	0.703303	0.219373
IGSF3	0.0706539	0.681319	0.219403
APBB1IP	0.0937759	0.513736	0.219491
CYP2A6	0.0705044	0.684047	0.219609
CDKN3	0.0722469	0.667584	0.219615
CDKN2A	0.0848128	0.568677	0.219616
NEDD9	0.0734595	0.656599	0.219621
VNN1	0.0722912	0.667579	0.219682
TRIM55	0.080914	0.5989	0.220135
POLB	0.0663464	0.730767	0.22019
POLE2	0.0748261	0.648355	0.220259
EEF1A1	0.0742059	0.653841	0.22027
KRT23	0.0754752	0.642861	0.220273
ATP8B3	0.0749033	0.648349	0.220371
PLEKHG4	0.073678	0.659343	0.220407
SRXN1	0.0719273	0.675826	0.220478
FAM133A	0.0854893	0.5687	0.220494
MAP7D3	0.071367	0.681319	0.220508
CTSA	0.0725389	0.670332	0.220511
MAMSTR	0.0680844	0.714288	0.220526
GATAD1	0.0812861	0.598895	0.22064
RGN	0.0774201	0.629098	0.220692
UGT2B7	0.0677379	0.719801	0.220812
ARSD	0.0792462	0.615379	0.220831
PNP	0.0810781	0.601642	0.220862
CDH23	0.069981	0.6978	0.220981
SLC15A1	0.0834601	0.585165	0.220993
SSPO	0.0754802	0.648348	0.221218
MTFP1	0.0821644	0.596156	0.221321
SPATA6L	0.0716751	0.684045	0.221425
CYP4F11	0.0676321	0.725277	0.221477
ANGEL1	0.0686953	0.714286	0.221513
MEP1A	0.0804942	0.609895	0.221569
GCAT	0.0868749	0.565932	0.221733
AMN	0.0736581	0.667584	0.22175
C2CD4B	0.0699402	0.703295	0.221785
CARHSP1	0.0869634	0.565958	0.22185
HILPDA	0.0743836	0.662091	0.22192
PKDCC	0.0772933	0.637364	0.221955
GMPR	0.0664169	0.741762	0.221958
PLEKHG6	0.0811538	0.607142	0.221973
NQO2	0.0783193	0.629115	0.221973
ABCC1	0.0687997	0.717033	0.222107
PAG1	0.0680227	0.725315	0.222121
TUBA1C	0.0742511	0.664826	0.22218
CYP2C9	0.0718869	0.686811	0.2222
GLIS2	0.0771391	0.640069	0.222203
ZNF587B	0.074344	0.664832	0.22232
ICMT	0.0755994	0.653844	0.222329
PAQR8	0.0740749	0.667581	0.222376
OCA2	0.114005	0.434062	0.222453
TMPRSS6	0.0677288	0.730769	0.222473
MAN1C1	0.0747753	0.662088	0.222503
RCC2	0.0721412	0.686812	0.222593
CCDC84	0.0733755	0.675821	0.222685
ICK	0.0880754	0.563187	0.222717
FBP1	0.0758694	0.653844	0.222726
MCM5	0.073174	0.678573	0.222832
RAB15	0.0711578	0.697802	0.222832
KANK1	0.0825358	0.60165	0.22284
TEAD4	0.0775983	0.640106	0.22287
CLK2	0.0769524	0.645604	0.222892
MELK	0.0895324	0.554945	0.222903
C12orf10	0.0886791	0.560441	0.222934
E2F2	0.0744966	0.667583	0.223008
TTC36	0.0764124	0.651094	0.223051
DCST2	0.0819529	0.607142	0.223063
PLBD1	0.0767551	0.648353	0.223079
CERS6	0.0699528	0.711543	0.223102
INHBC	0.0661353	0.752747	0.223121
LCN2	0.0708447	0.703291	0.223214
PM20D2	0.0743568	0.670329	0.223257
MSTO1	0.0772361	0.645597	0.223301
SIPA1L2	0.0682406	0.730776	0.223313
SNAI2	0.0759735	0.656592	0.223346
DLGAP5	0.0723701	0.689564	0.223392
TATDN1	0.0683175	0.730773	0.223438
NGF	0.0754191	0.662113	0.223464
TRA2A	0.0748255	0.66758	0.223499
UCKL1	0.0705369	0.708791	0.223598
NEU1	0.0702718	0.711539	0.223609
CES1	0.0814274	0.615391	0.223852
CCNB1	0.072206	0.695073	0.224028
RTCA	0.0754963	0.664829	0.224036
AHSG	0.0713881	0.703339	0.224076
PEX14	0.0887249	0.565933	0.224081
PHTF1	0.0722651	0.695052	0.224116
DDX3Y	0.0820037	0.612633	0.224139
MYO5C	0.0838906	0.598911	0.22415
HPGD	0.0875321	0.574174	0.224184
LTB4R	0.0747051	0.673074	0.224237
STX1A	0.0683886	0.736262	0.224392
BPHL	0.0802022	0.629123	0.224626
DYNLL1	0.0723214	0.697799	0.224646
EVC2	0.0827634	0.60989	0.22467
SCUBE1	0.0737941	0.684068	0.224678
RPS18	0.0775409	0.651078	0.224689
MSS51	0.0723606	0.697785	0.224705
NDC80	0.0803638	0.629122	0.224852
TUBG2	0.0763982	0.662088	0.224905
PNMA1	0.0764303	0.662094	0.224953
TPST1	0.0716825	0.706023	0.224966
CCDC71L	0.0826657	0.61265	0.225045
ASF1B	0.070934	0.714281	0.225093
TERT	0.073791	0.686808	0.225123
CDC25B	0.0781759	0.648348	0.225134
FAF1	0.0875067	0.579671	0.225222
IGF2R	0.0738737	0.686806	0.225249
CTAG2	0.0839781	0.604395	0.225291
ZNF239	0.0713548	0.711539	0.225326
ADPRHL1	0.0767074	0.662094	0.225361
PRR15L	0.0825634	0.615384	0.225407
IGF2BP2	0.0815373	0.623633	0.225498
VAT1	0.0752544	0.675819	0.225518
HSD17B13	0.071222	0.714285	0.22555
PLP2	0.0709571	0.717034	0.225563
ME1	0.0744538	0.684062	0.225679
SPON2	0.0754649	0.67582	0.225833
NUP210	0.0770832	0.662089	0.225911
SULT1E1	0.0797615	0.640104	0.225955
NAGS	0.084908	0.601646	0.226019
HERC6	0.0732111	0.697783	0.226021
TLE1	0.08089	0.631873	0.22608
ST6GALNAC2	0.0840039	0.609891	0.226348
MYL6B	0.0863497	0.593409	0.226364
MAPKAPK2	0.0783934	0.653805	0.226394
APOL2	0.0697105	0.73626	0.22655
GAL3ST1	0.0929795	0.552177	0.226586
CCND1	0.0779492	0.659339	0.226704
ESPL1	0.0828036	0.620882	0.226741
COL7A1	0.0704085	0.730808	0.226837
NAIP	0.0764679	0.673077	0.226867
GCKR	0.0704475	0.730768	0.226894
ZDHHC4	0.0764888	0.673079	0.226899
DYDC2	0.0889172	0.579673	0.227031
TCOF1	0.0947938	0.543951	0.227075
SLC6A9	0.0789223	0.653845	0.227163
NEB	0.071727	0.719777	0.227217
ANXA10	0.0720074	0.717031	0.227226
PLEKHB1	0.0828323	0.623627	0.227281
ARMC12	0.0691323	0.74725	0.227286
C1orf198	0.0817844	0.631888	0.227329
SLAIN1	0.0836193	0.618136	0.22735
TMCC3	0.0818186	0.631864	0.227373
TRIM65	0.0871275	0.593387	0.227377
ZNF577	0.0765079	0.675826	0.22739
RBM17	0.0774955	0.667581	0.227452
SPATA21	0.0692532	0.747272	0.227488
ACOT1	0.0719068	0.719781	0.227502
LGSN	0.0782047	0.662083	0.227548
SLC39A4	0.0947641	0.546699	0.227612
AGRN	0.0869377	0.596155	0.227658
ATP6AP1	0.0793722	0.653844	0.227809
IFI44L	0.0761893	0.681318	0.227836
CLSPN	0.0784047	0.662087	0.227839
ABL2	0.0713863	0.728023	0.227971
TIMM17A	0.0794918	0.65385	0.227982
CFHR5	0.0901032	0.576927	0.227998
PLXNA3	0.081915	0.634618	0.228002
ANGPTL3	0.0772815	0.673077	0.228071
CYP4F2	0.072321	0.719777	0.228156
PRKCD	0.0809981	0.642856	0.228189
NLE1	0.0787224	0.66209	0.228301
KLHDC3	0.0759103	0.686809	0.228333
CDK5	0.0790908	0.659363	0.228363
MRPL2	0.0808271	0.645523	0.22842
CPB2	0.0730849	0.714283	0.22848
TRIM45	0.0720095	0.725279	0.228532
OAS2	0.0841202	0.620877	0.228535
TSPAN33	0.0965301	0.541209	0.228567
EMD	0.0734273	0.711537	0.228574
RNF24	0.0746075	0.700546	0.228618
PRTFDC1	0.0767517	0.681319	0.228675
RPUSD4	0.0842649	0.620866	0.22873
ITIH3	0.0732595	0.714285	0.228754
OLA1	0.0765439	0.684063	0.228825
TMPRSS9	0.0826384	0.634613	0.229005
METTL3	0.086469	0.607134	0.229125
ITPA	0.0738001	0.711541	0.229154
ZSCAN18	0.0719147	0.730765	0.229244
CDK6	0.0765539	0.686813	0.229299
MT1G	0.080425	0.653847	0.229316
PCK1	0.0836127	0.629119	0.229352
MT1M	0.075096	0.70055	0.229366
ATP13A2	0.0785041	0.670334	0.229399
TOR4A	0.0791914	0.664837	0.229454
C1orf210	0.0782571	0.673075	0.229506
KLHDC7A	0.077038	0.684064	0.229563
SFI1	0.0768209	0.686811	0.229698
INCENP	0.0781293	0.675826	0.229786
JADE2	0.0814753	0.648359	0.229837
LAPTM4B	0.0862904	0.612619	0.22992
PARP1	0.0836693	0.631868	0.22993
FAM216A	0.0809342	0.653847	0.23004
GPRIN1	0.0799493	0.662087	0.230073
TP53I13	0.073826	0.717034	0.230078
ASPG	0.096843	0.546691	0.230094
PKM	0.0827391	0.640112	0.230135
LSM8	0.0759074	0.697777	0.230144
LGALS4	0.0828164	0.640111	0.230243
ACTN1	0.0766828	0.692311	0.230409
PCK2	0.0818832	0.648347	0.23041
COG1	0.0829831	0.640105	0.230473
SEL1L3	0.0792702	0.670255	0.230502
GIGYF1	0.0841396	0.631869	0.230576
ACAT2	0.0817112	0.6511	0.230656
TRIM47	0.0797435	0.667614	0.230733
AP1B1	0.0785184	0.678572	0.230825
BCL9	0.0746343	0.714289	0.230891
DNMT1	0.0815453	0.653849	0.230908
C21orf58	0.0829733	0.642858	0.230955
RNF34	0.0747154	0.714306	0.231019
ITGB7	0.0759343	0.703293	0.231093
STK39	0.0921597	0.579697	0.231138
TP53INP1	0.0753786	0.70879	0.231144
SERPINB1	0.0787515	0.67857	0.231167
CROT	0.0846794	0.631868	0.231314
TMEM100	0.088147	0.607142	0.231339
RPA2	0.0832895	0.642861	0.231395
GSTZ1	0.0696446	0.769234	0.231458
TMEM206	0.074754	0.717038	0.23152
PLAGL2	0.0871125	0.615393	0.231535
CA12	0.0823367	0.651101	0.231537
ARVCF	0.0750521	0.714305	0.231539
PUF60	0.0793376	0.675826	0.231557
TMCO3	0.0845202	0.634615	0.231598
UCHL3	0.0748053	0.717034	0.231599
DUSP9	0.0835016	0.642858	0.231689
GABPB2	0.086475	0.620875	0.231711
SUSD1	0.0760651	0.706043	0.231744
TRIM15	0.0749199	0.717033	0.231776
EPDR1	0.0835722	0.642853	0.231786
EXT1	0.0779193	0.689558	0.231797
TTK	0.0811832	0.66209	0.231842
RELL2	0.0779555	0.689583	0.231855
LRRN2	0.0802291	0.670329	0.231905
UBXN10	0.0805685	0.667585	0.231919
PAPLN	0.0795931	0.675825	0.231929
ZNF783	0.0886876	0.607142	0.232047
TMEM246	0.0856366	0.629117	0.232111
RGL2	0.0721503	0.747254	0.232195
CDHR3	0.0798077	0.675742	0.232227
DDX23	0.0857254	0.629122	0.232232
KARS	0.0908993	0.593408	0.232251
MCC	0.07924	0.681318	0.232352
COL27A1	0.0829697	0.651099	0.232425
ZNF432	0.0783441	0.689559	0.232428
POLR2G	0.0739867	0.730771	0.232524
CPE	0.0837511	0.645605	0.23253
PLCB3	0.0800185	0.675818	0.232547
ICA1	0.0903407	0.598893	0.232604
AGT	0.0740528	0.730771	0.232628
FAM161A	0.0763685	0.708789	0.232657
ABAT	0.0775842	0.697807	0.232678
ZDHHC19	0.0849479	0.63736	0.232685
THOC5	0.0802352	0.675821	0.232862
RNASEH2A	0.0700126	0.774728	0.232896
BTC	0.0700619	0.774752	0.232982
ARL2	0.0774852	0.700545	0.232985
ACTR6	0.0823688	0.659345	0.233044
PDE7A	0.075766	0.717034	0.233081
GOLGA6L10	0.0778647	0.697804	0.233097
PIF1	0.0848974	0.640116	0.233118
HS1BP3	0.0785144	0.692313	0.233145
PCSK4	0.0846138	0.642854	0.233226
PKLR	0.0812942	0.67033	0.233439
MAPK3	0.0902053	0.604393	0.233494
CDCA4	0.0744538	0.733514	0.233694
SPATS2	0.0801859	0.681318	0.233735
PLIN5	0.0782929	0.697806	0.233738
PXMP4	0.0744881	0.73351	0.233747
VCX	0.0989772	0.552198	0.233784
SEMA7A	0.0726429	0.752747	0.233841
ASB9	0.0796243	0.686815	0.233853
DNAJC4	0.073778	0.741756	0.233934
HAAO	0.088535	0.618128	0.233936
NTMT1	0.0858734	0.637363	0.23395
FCHSD1	0.079092	0.692307	0.234
MOCOS	0.0859284	0.637368	0.234026
GSTM2	0.0867046	0.631856	0.234062
OBSCN	0.112036	0.489009	0.234065
SLC25A6	0.0870898	0.629116	0.234072
GLTP	0.0830999	0.659338	0.234075
WTAP	0.0882687	0.620879	0.234103
PHF5A	0.0867375	0.631868	0.234108
MRTO4	0.0831383	0.659343	0.23413
MLXIPL	0.0817975	0.67033	0.234161
TMEM70	0.0895334	0.612635	0.234204
ZNF354A	0.0756376	0.72527	0.234217
GHR	0.0818619	0.670325	0.234252
TCEAL8	0.11751	0.467019	0.234263
THBS3	0.0786478	0.697801	0.234266
AFAP1	0.0729666	0.752747	0.234362
MCF2L	0.0893131	0.615381	0.234439
ANKRD13D	0.0913802	0.601629	0.234472
CENPW	0.0852557	0.645586	0.234606
MYO1A	0.0758996	0.725273	0.234623
NT5E	0.0795519	0.692308	0.234679
NOP56	0.0705886	0.780221	0.23468
ZFAND5	0.0809965	0.681317	0.234913
ZNF552	0.0674078	0.818682	0.234916
XRCC6	0.0947682	0.582414	0.234935
SLC29A4	0.0820255	0.673082	0.234968
GCNT3	0.0866741	0.637361	0.235038
ENTPD4	0.0819017	0.675822	0.235268
MAP3K8	0.084302	0.656592	0.23527
MX1	0.0847422	0.653843	0.235389
PFDN4	0.0776499	0.714288	0.235509
CD109	0.0807941	0.686814	0.235564
NPAS2	0.0874745	0.634614	0.235611
ALG12	0.0805318	0.689592	0.235657
SRD5A2	0.0856667	0.648354	0.235674
NAP1L5	0.0818554	0.678571	0.235679
HIST1H1C	0.0731586	0.760984	0.23595
LUC7L2	0.107794	0.516476	0.235951
NT5DC2	0.08415	0.662094	0.236041
MRPS18A	0.0811585	0.686828	0.236097
RAB3D	0.0774856	0.719778	0.236162
SSRP1	0.0953635	0.585164	0.236227
GAPDH	0.0781503	0.714277	0.236265
DOCK5	0.0788872	0.708811	0.236466
KDM1A	0.0814823	0.686813	0.236565
WDR77	0.0708256	0.791206	0.236723
CDK20	0.084641	0.662087	0.236727
FOXP4	0.0919473	0.609903	0.23681
CD24	0.0899478	0.623633	0.236843
TRIM31	0.0954321	0.58789	0.236862
BSPRY	0.079778	0.7033	0.236871
NFATC2	0.0734823	0.763732	0.236898
TTLL2	0.0817346	0.686813	0.236931
USP43	0.077797	0.722529	0.237088
RPAIN	0.0885901	0.634615	0.237109
RPL7	0.0691721	0.813185	0.23717
ACSM1	0.0846912	0.664803	0.237282
UGP2	0.0810648	0.695057	0.23737
YBX1	0.0814236	0.692311	0.237425
DNAJC2	0.0918288	0.615389	0.237719
RAP1GAP	0.0816288	0.69231	0.237723
SLC45A4	0.0794252	0.711537	0.237727
ABCF2	0.0819681	0.689563	0.237744
PAGR1	0.0850448	0.664839	0.237784
GLMP	0.0898916	0.629126	0.237809
NCAPG2	0.0826824	0.684066	0.237824
SMYD2	0.0872441	0.648351	0.237834
KLF5	0.0751743	0.75275	0.237881
COLEC11	0.088058	0.642859	0.237926
EMX1	0.0811423	0.697782	0.237949
STARD8	0.0851694	0.66484	0.237958
LECT2	0.0866055	0.653841	0.237963
WHAMM	0.0912153	0.620897	0.237982
CYP4F12	0.0859135	0.659344	0.238005
EPHA2	0.0793268	0.714287	0.238038
XKR8	0.0784814	0.722507	0.238125
PRR11	0.0800028	0.708793	0.238129
MESP2	0.0864324	0.656595	0.238225
IL1RL2	0.0819988	0.69231	0.238262
ZNF503	0.074925	0.75824	0.238351
FAM50A	0.0880199	0.645604	0.238382
UGT2B4	0.0865511	0.65659	0.238388
FAM20A	0.0842214	0.675824	0.238577
NFYC	0.0797018	0.714284	0.238599
VOPP1	0.0846058	0.673062	0.238631
PPP1R3B	0.0756622	0.752745	0.238651
ZNF418	0.0829312	0.686814	0.238659
OSBPL7	0.0725168	0.785713	0.238699
PGC	0.091379	0.623624	0.238718
PSTPIP2	0.083321	0.684067	0.238741
LOXL4	0.0846871	0.673075	0.238748
XRCC3	0.0771749	0.73901	0.238816
LYRM2	0.0786971	0.725274	0.238908
SULT1C2	0.0788192	0.725279	0.239094
HSPB8	0.0856859	0.667582	0.23917
FAM124B	0.085056	0.673074	0.239268
PRKRIP1	0.0883278	0.648352	0.239306
MBOAT1	0.0997487	0.574183	0.23932
HSPA14	0.0834761	0.686813	0.239442
FUCA2	0.0975366	0.587956	0.239473
ARHGAP11B	0.0900456	0.637364	0.239566
HGH1	0.0870472	0.659349	0.239572
AQP3	0.0900474	0.637383	0.239572
MPP3	0.084956	0.675819	0.239614
TFCP2	0.0856865	0.670333	0.239663
DEPDC1B	0.0823278	0.6978	0.239684
IGSF9	0.104064	0.55222	0.239721
COX6A2	0.0864885	0.664831	0.239792
TBX19	0.0781061	0.736258	0.239805
AGO2	0.082416	0.697793	0.239811
KIAA0355	0.0824413	0.6978	0.239849
MZT1	0.0858297	0.670309	0.239859
ANKRD35	0.0914661	0.62912	0.239882
NAP1L1	0.0983788	0.585164	0.239933
VARS	0.0748915	0.769232	0.240019
CCNB1IP1	0.0881137	0.653823	0.240022
DBN1	0.0849004	0.678573	0.240023
WRAP73	0.0788457	0.730788	0.240041
PTGDS	0.0832314	0.69231	0.240046
SEC14L2	0.0749215	0.769228	0.240066
ECM2	0.0813299	0.708791	0.240096
COPZ1	0.103395	0.557693	0.24013
LLGL1	0.0901084	0.640106	0.240164
RBP1	0.0843221	0.684068	0.240171
RNF26	0.0846647	0.681316	0.240174
PPM1E	0.0937442	0.615382	0.240184
PDCD2L	0.0850441	0.678595	0.24023
DEAF1	0.0906146	0.637358	0.240321
SF3A2	0.0778984	0.741756	0.240378
SF3A3	0.085905	0.673081	0.24046
CASKIN2	0.10218	0.565973	0.240481
GMNN	0.077452	0.747246	0.240574
C17orf53	0.0857557	0.675846	0.240744
LPCAT4	0.0787602	0.736261	0.240807
NFIX	0.0898527	0.645604	0.240851
AMH	0.087264	0.664838	0.240866
POU5F1	0.0783612	0.741758	0.241091
TDGF1	0.0874372	0.664843	0.241106
S1PR2	0.0874482	0.664836	0.24112
CMAS	0.0814613	0.714285	0.241219
GOT2	0.0882705	0.659342	0.241248
SNAP29	0.0941649	0.618136	0.241261
TRAFD1	0.0902433	0.645604	0.241374
DAB1	0.083198	0.700555	0.241422
ADSSL1	0.0915233	0.637367	0.241524
RBM28	0.0956624	0.609891	0.241544
RPAP3	0.089262	0.653847	0.241586
FAM177A1	0.0849845	0.686812	0.241596
ANKRD22	0.0804942	0.725274	0.24162
ANKRD37	0.0811306	0.719781	0.241653
NFRKB	0.0909291	0.642854	0.241773
CDCA8	0.0897843	0.651095	0.241781
BCL9L	0.0782323	0.74725	0.241783
PCP4L1	0.0812497	0.71978	0.24183
BLM	0.0876041	0.667579	0.241832
DAGLA	0.0921929	0.63462	0.241883
SERPINA4	0.0819194	0.714286	0.241896
MORC4	0.0832101	0.703297	0.241912
EIF1AY	0.103394	0.566012	0.241914
KCNJ4	0.0869774	0.673073	0.241955
LRR1	0.0895433	0.653845	0.241966
EPHX2	0.0987026	0.5934	0.242013
ZNF211	0.0810953	0.722535	0.242062
HNRNPAB	0.0784265	0.747256	0.242084
WDR60	0.0805185	0.728025	0.242115
SELENBP1	0.0908224	0.645603	0.242147
AGXT	0.0957264	0.612638	0.242169
NCOA3	0.0936292	0.626412	0.242179
AIFM3	0.0878916	0.667577	0.242228
PTPN23	0.0949321	0.618115	0.242237
GSTM4	0.080966	0.725274	0.242327
OMP	0.0803641	0.730767	0.242337
ZNF586	0.0890866	0.659339	0.24236
FADS1	0.0941977	0.623608	0.242368
ARMC7	0.0791942	0.741758	0.242369
CDKL5	0.0825665	0.711568	0.242387
TMEM165	0.0804361	0.730765	0.242446
RAB29	0.0866271	0.678571	0.242451
CDC7	0.0859462	0.684064	0.242472
SNRPB	0.0888049	0.662086	0.24248
THEM5	0.100489	0.585164	0.242492
ZNF341	0.104447	0.563192	0.242536
KIFC1	0.0907363	0.648348	0.242546
ACBD7	0.0864173	0.681311	0.242646
ENPP7	0.0948312	0.620876	0.242649
RINL	0.0800005	0.736262	0.242696
CXCL13	0.0750276	0.785718	0.242797
NPC1L1	0.08322	0.708815	0.242874
CELSR3	0.0894705	0.659336	0.242881
GTSE1	0.0801276	0.73626	0.242888
MUC3A	0.0891754	0.662107	0.242989
TUBG1	0.0833323	0.708772	0.24303
SNX8	0.0811387	0.72802	0.243045
SPP2	0.0785145	0.752729	0.243105
ZNF700	0.0919351	0.642858	0.243107
NCAPD2	0.0860624	0.68681	0.243122
PRMT1	0.077401	0.763735	0.243133
PIGZ	0.0860703	0.686817	0.243135
SFXN2	0.0978861	0.604402	0.243234
HMGB3	0.0936372	0.631873	0.243242
NCAPG	0.102586	0.576846	0.243262
ALAD	0.0886558	0.667579	0.243279
BHMT	0.116499	0.50824	0.24333
CNOT6	0.0876167	0.675822	0.243338
RNASEL	0.0817089	0.72527	0.243436
NPC2	0.0810989	0.730768	0.243443
ITGA5	0.0898867	0.659339	0.243446
VPS18	0.0781708	0.758242	0.243459
RNF114	0.0934703	0.634618	0.243553
FTSJ3	0.10046	0.590665	0.243594
BLVRA	0.0943367	0.629117	0.243616
RIBC2	0.116831	0.50824	0.243677
TMEM191B	0.0854793	0.695057	0.243748
NAE1	0.089411	0.664835	0.24381
PRKACA	0.0992984	0.598902	0.243865
TNNI1	0.088027	0.675828	0.243908
CCNB2	0.0906105	0.656592	0.243914
RGPD5	0.0895393	0.664836	0.243985
CD1D	0.0830359	0.717035	0.244007
SMARCB1	0.0802738	0.741753	0.244015
ERH	0.0899419	0.662086	0.244027
GIPC2	0.0989939	0.601651	0.244049
CA14	0.0834024	0.714282	0.244075
PLEK2	0.0803301	0.741737	0.244098
RGPD6	0.0968399	0.615382	0.244118
AUTS2	0.0956166	0.623606	0.244187
MTFR1	0.0865573	0.689555	0.244307
CCDC86	0.0805084	0.741762	0.244373
NOB1	0.0890973	0.670335	0.244387
SAMD5	0.0921878	0.648347	0.244478
CRACR2B	0.074517	0.8021	0.244479
C3orf62	0.0954375	0.626372	0.244498
PRPF3	0.075562	0.791202	0.244509
RGS14	0.0871443	0.686817	0.244647
SDS	0.0919341	0.651104	0.24466
FKBP11	0.0931593	0.642852	0.244719
CYP2A7	0.0900919	0.664833	0.244737
SOX9	0.075198	0.796704	0.244766
B3GNT3	0.105369	0.568683	0.244789
AGBL3	0.0820088	0.73077	0.244805
CD38	0.0846289	0.708795	0.244917
ARHGEF1	0.082132	0.730766	0.244988
RNF39	0.0815211	0.73626	0.244991
SLC48A1	0.0827675	0.725275	0.245009
ZBED6CL	0.0934147	0.642779	0.245041
AGTRAP	0.0881471	0.681317	0.245063
ZNF701	0.0775362	0.774725	0.24509
ANPEP	0.0878147	0.684066	0.245094
HIST1H2AC	0.0804642	0.74725	0.245208
SLC17A5	0.0744815	0.807687	0.245271
SIGLEC15	0.0924231	0.651092	0.245308
RILPL1	0.0872759	0.689585	0.245325
HAO1	0.0948531	0.634614	0.245347
NELFCD	0.0890841	0.675822	0.245367
DHRS12	0.0782854	0.76925	0.2454
GLRX3	0.0824326	0.730766	0.245436
FNBP4	0.0830884	0.725278	0.245484
SAV1	0.0891811	0.675803	0.245497
ELL2	0.0946214	0.637353	0.245575
LONP2	0.0857852	0.703297	0.245627
BCAM	0.0807714	0.747268	0.245678
MPPED1	0.0813845	0.741758	0.245698
PLD6	0.0865241	0.697799	0.245716
PITRM1	0.085904	0.703296	0.245797
SSX2B	0.160564	0.376371	0.245828
ANXA5	0.0827052	0.730772	0.245843
SPHK1	0.0860101	0.703322	0.245953
PRPF19	0.0887845	0.681358	0.245955
TIPARP	0.0809718	0.747247	0.24598
ANLN	0.101035	0.598903	0.245988
PSMF1	0.090653	0.667564	0.246001
USH2A	0.131122	0.461533	0.246002
TYK2	0.0847444	0.714308	0.246036
TDP2	0.0847833	0.714289	0.246089
ACSL4	0.095056	0.637364	0.246141
TARBP2	0.082026	0.739007	0.246207
AGPAT2	0.0939076	0.6456	0.246225
CTR9	0.0964329	0.629116	0.246308
HAO2	0.0977383	0.620916	0.246348
CENPJ	0.0789023	0.769231	0.246362
STK38	0.0905778	0.670324	0.246407
DCTN2	0.0815786	0.744511	0.246447
DCXR	0.0906438	0.670334	0.246499
DDX55	0.0889424	0.684067	0.246663
SUN1	0.0993127	0.612722	0.24668
GREM1	0.0897186	0.678571	0.24674
PHYHIPL	0.0927446	0.656592	0.24677
CSAD	0.0927661	0.656578	0.246796
CDA	0.0821218	0.741776	0.246812
CCHCR1	0.0916258	0.664854	0.246815
PLG	0.090616	0.673093	0.246968
THBS1	0.0940843	0.648341	0.246979
CACNB1	0.0798849	0.763733	0.247004
TTC13	0.0828756	0.73626	0.247018
LINGO1	0.101955	0.5989	0.247105
HSF4	0.0878804	0.695056	0.247147
MOK	0.0849171	0.719784	0.247229
RGPD8	0.10859	0.563187	0.247298
ACSS3	0.0935644	0.65385	0.24734
RHOB	0.0920187	0.664835	0.24734
GIT1	0.0932261	0.656589	0.247409
BFSP1	0.0807363	0.758242	0.247422
ZNF468	0.0838013	0.730765	0.247465
NIN	0.0738368	0.829665	0.247507
ID1	0.08782	0.697822	0.247553
ACO2	0.0839194	0.730768	0.24764
FBXO9	0.0930128	0.659339	0.247643
SS18L1	0.103376	0.593406	0.247677
PSPH	0.0875773	0.700543	0.247693
OR2A7	0.0951724	0.645522	0.247863
PAGE4	0.144372	0.425825	0.247946
TCEA2	0.094024	0.653848	0.247946
PSPC1	0.0928597	0.662093	0.247955
IFT22	0.0823791	0.747251	0.248109
CXCL1	0.0957643	0.642857	0.248118
MCTS1	0.0926325	0.664839	0.248165
PSRC1	0.0784508	0.78571	0.248273
IPO9	0.101071	0.609885	0.248278
CCT2	0.0873171	0.706039	0.248293
CDC45	0.0887425	0.695053	0.248356
PSMB2	0.0898652	0.68681	0.248436
NR4A2	0.0832429	0.74176	0.248488
RPLP0	0.0857982	0.719774	0.248506
RAD9A	0.0888971	0.695053	0.248572
PTDSS2	0.0918456	0.672991	0.248619
KNG1	0.0966708	0.640108	0.248756
PGD	0.0841076	0.736264	0.248848
MKS1	0.0947449	0.653846	0.248895
KIAA1143	0.0952572	0.651096	0.249041
CENPU	0.09448	0.656595	0.249069
UGT2B17	0.0990564	0.626378	0.249092
HIF1AN	0.0982193	0.631846	0.249117
THEM6	0.0925891	0.670333	0.24913
MEGF9	0.0903694	0.686814	0.249132
MARVELD3	0.0896914	0.692308	0.249187
DLC1	0.0900512	0.689549	0.249188
SNRPD3	0.0795879	0.780223	0.249191
PDE9A	0.0949823	0.653806	0.249199
KDM4C	0.101867	0.60989	0.249254
RPL6	0.0897779	0.69231	0.249307
SNX5	0.0870644	0.71428	0.249376
C5orf30	0.0835716	0.744503	0.249438
PRPF40B	0.085791	0.725272	0.249443
MKRN1	0.0899191	0.692312	0.249504
ATN1	0.0818409	0.760989	0.24956
DVL2	0.0914361	0.681324	0.249595
DHRSX	0.094099	0.662092	0.249604
RRAGD	0.0961368	0.648333	0.249657
GCDH	0.086595	0.719779	0.249658
CTH	0.0958406	0.651102	0.249804
SDCBP2	0.102333	0.609892	0.249824
EPHB6	0.0762535	0.818683	0.249855
SLC46A3	0.0860909	0.725268	0.249878
NRDE2	0.0830531	0.752749	0.250036
TMEM242	0.0972731	0.642855	0.250065
ABHD2	0.0952804	0.656595	0.250121
GPX2	0.0945054	0.662015	0.250128
SQLE	0.094158	0.664911	0.250213
PCSK9	0.0937946	0.667622	0.250239
RRAGC	0.105036	0.596231	0.250251
DISP1	0.102276	0.612648	0.250319
SMS	0.0867539	0.722527	0.250364
COPS5	0.0947765	0.662081	0.250499
MAP7D2	0.108279	0.579661	0.25053
ACYP1	0.0855844	0.733523	0.250556
TXLNA	0.0925304	0.678572	0.250576
MMP11	0.0907111	0.692307	0.250599
ABHD15	0.0834316	0.752749	0.250605
HS6ST1	0.10298	0.609897	0.250613
UNK	0.0907411	0.692321	0.250643
ELOVL7	0.101202	0.620876	0.250666
FOXA3	0.0841308	0.747268	0.250735
SKA3	0.0908111	0.692305	0.250737
DYNC1H1	0.086741	0.725255	0.250817
ADH4	0.0966376	0.651101	0.25084
CPLX2	0.103673	0.60713	0.250884
SH3RF2	0.0864657	0.728025	0.250897
CREM	0.0881442	0.714293	0.25092
ADAMTS13	0.0983715	0.640112	0.250936
TCAF1	0.101418	0.620881	0.250936
HIST2H2AA4	0.0909628	0.692308	0.250947
TMEM150C	0.105163	0.598897	0.250961
SRSF8	0.0810455	0.777454	0.251016
SMG9	0.0882362	0.714282	0.251049
FUT4	0.092512	0.68132	0.251058
ROBO1	0.0899796	0.700546	0.251067
QRICH2	0.0956124	0.659341	0.25108
CTNNAL1	0.0925603	0.681315	0.251123
ZDHHC8	0.0831706	0.758242	0.251124
PSMB1	0.0876278	0.719757	0.251139
NUDT14	0.0985475	0.640113	0.25116
TMEM80	0.0890473	0.708793	0.251229
UPP1	0.0949521	0.664841	0.251253
DDX24	0.089777	0.703295	0.251276
NOA1	0.101259	0.623623	0.251292
ADH1C	0.100393	0.629095	0.251311
ZBTB42	0.0915917	0.689558	0.251312
PTCD1	0.0898009	0.703317	0.251313
DNAH11	0.110544	0.571434	0.251333
GOT1	0.0864551	0.730758	0.251352
SLC10A1	0.103591	0.60989	0.251354
OTUD3	0.0891718	0.708792	0.251405
CCDC97	0.0909901	0.695077	0.251486
VWA5A	0.0906498	0.697805	0.251507
FBXL18	0.0822583	0.769231	0.251546
MPZL2	0.087282	0.725274	0.251601
MOGAT3	0.111879	0.565994	0.25164
SPSB1	0.087314	0.725263	0.251646
COG2	0.0823566	0.769227	0.251696
GPATCH3	0.0911504	0.695054	0.251703
KLHL15	0.0937772	0.675825	0.251748
PAXIP1	0.100796	0.629124	0.251819
CCT3	0.0958513	0.662089	0.251917
ICAM1	0.0963151	0.659337	0.252
SLPI	0.0889062	0.714289	0.252001
IPO13	0.0892631	0.711541	0.252021
AGAP3	0.0936064	0.678572	0.252029
IFI27L2	0.101866	0.623624	0.252044
WDR27	0.0971705	0.653848	0.252061
TOP1MT	0.091775	0.692329	0.252068
DCAF4L2	0.139327	0.456042	0.252069
HERC5	0.095595	0.664836	0.252101
LYPD1	0.0964312	0.659363	0.252157
PLXNA1	0.0937155	0.67857	0.252176
KLHL3	0.110246	0.576919	0.252196
GGH	0.0993732	0.640115	0.252211
H2AFY	0.0911653	0.6978	0.25222
ASF1A	0.0933715	0.681318	0.252221
MYH3	0.104306	0.609893	0.252222
DSEL	0.0930067	0.684066	0.252236
DVL1	0.0851971	0.747252	0.252317
GADD45G	0.100764	0.631887	0.252332
RNF17	0.190011	0.335169	0.252361
ECHDC2	0.0982458	0.648351	0.252384
TTR	0.102236	0.623538	0.252484
FGFR3	0.0992232	0.642861	0.25256
WDR91	0.0899951	0.70879	0.252562
KCNB1	0.102328	0.623626	0.252616
NASP	0.0900375	0.708789	0.252621
NOL4L	0.102345	0.623624	0.252636
GOLGA6L9	0.0779685	0.818679	0.252648
PSMC6	0.13202	0.483513	0.252653
OR2A4	0.0956498	0.667582	0.252694
SMOX	0.0887599	0.719777	0.25276
FRAT2	0.0855016	0.747255	0.252768
NUP205	0.0986266	0.648345	0.252872
CLIC1	0.0855875	0.74725	0.252894
RNF157	0.0946601	0.675821	0.252929
WDR90	0.0996248	0.642856	0.25307
CYP2B6	0.104111	0.615422	0.253125
KLHDC8B	0.0904387	0.708789	0.253184
VDAC3	0.0851626	0.752729	0.253188
MAP7D1	0.0912334	0.703286	0.253304
ACTN2	0.108198	0.593404	0.253387
STX3	0.0905915	0.708786	0.253397
FKBP5	0.0931215	0.689559	0.253402
CNDP1	0.106246	0.604391	0.253405
COL26A1	0.0970136	0.662089	0.25344
MYH4	0.169437	0.379117	0.253449
PROC	0.0958562	0.670332	0.253487
CPED1	0.0917879	0.70055	0.253578
PTTG1IP	0.0940278	0.68406	0.253615
SCARA3	0.08673	0.741757	0.253639
BUB1B	0.0929261	0.692305	0.25364
SREBF2	0.100539	0.640131	0.253689
AKR1B15	0.0980209	0.656596	0.253693
NOM1	0.100635	0.640113	0.253806
TRMT61A	0.0977267	0.659339	0.253841
VWA7	0.0946012	0.681316	0.253877
HTATSF1	0.0946216	0.681322	0.253905
TSC22D1	0.0961881	0.670325	0.253924
CORO1C	0.0954323	0.675822	0.253959
ZNF765	0.0863116	0.747252	0.253962
MYO18B	0.135713	0.475271	0.253969
OXER1	0.0910129	0.708797	0.253988
NR0B2	0.0907378	0.711537	0.254093
PRDX1	0.0921737	0.700553	0.254111
ARRDC4	0.09261	0.697783	0.254208
RND2	0.106439	0.607143	0.254212
CUL1	0.0944866	0.68407	0.254235
NR1I3	0.101509	0.637363	0.254358
GNPTAB	0.0916398	0.706045	0.254366
PSMA1	0.089229	0.725274	0.254392
KCNJ3	0.0950558	0.681337	0.25449
BCL2L10	0.103896	0.623621	0.254542
CYP27A1	0.0915047	0.708771	0.254668
NCAPH2	0.108343	0.598822	0.254712
EPS8L3	0.105433	0.615392	0.25472
CABLES2	0.0843587	0.769227	0.254737
P2RY2	0.0894763	0.725268	0.254744
EMC10	0.0809087	0.802199	0.254764
MPZL3	0.0923029	0.7033	0.254787
C1orf74	0.084394	0.769229	0.254791
ST3GAL6	0.100149	0.648349	0.254817
UROC1	0.104125	0.623621	0.254822
LSMEM1	0.0862875	0.752747	0.254858
PTTG1	0.0938231	0.69231	0.254862
RNPEP	0.0882282	0.736263	0.254871
HCAR3	0.0882785	0.736243	0.25494
RAD54L	0.104738	0.62088	0.255009
PCSK5	0.0883361	0.736263	0.255027
PPP1R9B	0.0883524	0.736299	0.255056
RAD51	0.0918146	0.708789	0.255102
SULT2A1	0.103537	0.629118	0.25522
BLMH	0.11624	0.560442	0.255236
CDCA3	0.0934288	0.697795	0.255331
HIST1H2AE	0.091983	0.708787	0.255336
CCDC170	0.093821	0.695035	0.25536
GTF2H2	0.0899716	0.725274	0.255449
ANO1	0.112592	0.579661	0.255471
DEFB1	0.0893128	0.730764	0.255473
RLN3	0.128426	0.508259	0.255487
UGT2B15	0.100273	0.651072	0.25551
MGLL	0.0848888	0.769234	0.255537
GREB1	0.0932902	0.700569	0.255649
PLXNB1	0.0975343	0.670324	0.255694
TRPC4AP	0.0959819	0.681319	0.255723
ZBTB16	0.106331	0.615384	0.255802
ZNF816	0.102232	0.640092	0.255808
DHDDS	0.0949032	0.689563	0.255816
MRC1	0.0972378	0.673081	0.25583
RPL22	0.10016	0.653841	0.255907
HSD17B14	0.106921	0.612641	0.255938
INPP5A	0.109957	0.596158	0.25603
PPP1R3F	0.0951217	0.689547	0.256107
C7orf31	0.0884411	0.741757	0.256129
ADD3	0.0940301	0.697804	0.256153
FAM104A	0.0979105	0.670328	0.256188
DIP2C	0.124462	0.527491	0.256228
FEN1	0.0885188	0.741757	0.256241
HNRNPH1	0.0926499	0.708789	0.25626
PIGU	0.0878987	0.747234	0.256283
KIZ	0.110193	0.596152	0.256305
SLC6A1	0.0885896	0.741755	0.256343
LRRFIP2	0.108236	0.607143	0.256349
PHKA1	0.101361	0.648353	0.256355
LIMK1	0.0942741	0.697822	0.256489
ACLY	0.0900267	0.730765	0.256492
BLOC1S3	0.10787	0.609891	0.256494
SORT1	0.101483	0.64833	0.256504
CUX2	0.105517	0.62363	0.256522
MOGAT2	0.0939689	0.700554	0.256574
REEP4	0.092228	0.714286	0.256665
CAPN5	0.0908521	0.725256	0.256692
ANKLE2	0.093361	0.706044	0.256743
TSC1	0.104342	0.631872	0.25677
CEP95	0.0933833	0.706043	0.256773
DGKZ	0.0956164	0.689557	0.256774
GLUD1	0.094494	0.697806	0.256785
ALDH18A1	0.102136	0.645605	0.256787
C1orf116	0.104387	0.631864	0.256824
ZNF726	0.0879495	0.749999	0.256831
FAM102B	0.0923581	0.714284	0.256846
GCC2	0.1107	0.596153	0.256894
STX2	0.103114	0.640095	0.25691
SULT1C4	0.101417	0.651097	0.256967
PLA2G4C	0.0932325	0.708794	0.257065
ZFPL1	0.0859531	0.769229	0.257134
PPIL2	0.108919	0.607141	0.257156
L2HGDH	0.109449	0.604402	0.257199
RARS	0.0955682	0.692311	0.257221
FBXO42	0.0983213	0.673079	0.257251
CD58	0.0920141	0.719778	0.257351
HSDL2	0.0886333	0.747272	0.257358
MAP3K10	0.0988585	0.670327	0.257425
SPTLC3	0.0927817	0.714281	0.257434
RARS2	0.0880654	0.752749	0.257471
MAGEA1	0.134836	0.491759	0.257501
ZDHHC13	0.0958063	0.692304	0.257541
UGT1A9	0.0973615	0.681317	0.257554
CDC25C	0.094347	0.703295	0.257592
RPSA	0.0943798	0.703297	0.257637
ACOT13	0.0908464	0.730769	0.257658
RRP7A	0.111389	0.596152	0.257691
RNASEH2B	0.0875791	0.758241	0.257694
SUGCT	0.0922935	0.719777	0.257742
ISCA2	0.0882545	0.752747	0.257747
TMEM64	0.10295	0.645609	0.257809
MAP6	0.0952717	0.697799	0.257838
DNASE1L2	0.0927678	0.717048	0.257913
SH3BGRL2	0.0931571	0.714311	0.25796
METTL5	0.089727	0.741761	0.257984
GPR150	0.0977185	0.681333	0.258029
DEFB132	0.100232	0.664831	0.258142
SYNGR1	0.0878936	0.758214	0.258151
YIF1B	0.0974332	0.684066	0.258168
KDELC1	0.100297	0.664839	0.258227
HMGN2	0.105589	0.631872	0.2583
COQ10A	0.0979469	0.681322	0.258328
ASPH	0.0913463	0.73077	0.258366
SLC6A12	0.0987861	0.675822	0.258383
DHTKD1	0.105665	0.631872	0.258392
EIF3CL	0.113634	0.587916	0.258471
NUP107	0.103922	0.64286	0.258471
LRRC61	0.0881731	0.75824	0.258566
RPSAP58	0.0936627	0.714288	0.258655
BIRC3	0.0863604	0.77473	0.258662
SLC16A11	0.0966545	0.692309	0.258679
BRICD5	0.104549	0.64011	0.258695
GLS2	0.118268	0.565938	0.258713
PGAM2	0.106887	0.626375	0.25875
SPIRE1	0.0892701	0.750001	0.258752
PAGE5	0.109832	0.609891	0.258815
TPRKB	0.100406	0.667581	0.2589
PGM2	0.0903664	0.741754	0.258901
DCUN1D5	0.0865363	0.774726	0.258925
LIPG	0.0897378	0.747246	0.258952
GK5	0.0924997	0.725253	0.259009
NBPF8	0.0989108	0.678577	0.259073
RHEB	0.0981301	0.684066	0.25909
TRIM38	0.0997501	0.673075	0.259112
CDC42EP1	0.0885593	0.758244	0.259132
GOLGA8B	0.108657	0.618135	0.259162
LDLRAD4	0.0933272	0.719776	0.259181
DPF2	0.103617	0.648335	0.259188
RIC8A	0.0998124	0.673079	0.259194
AKR7A2	0.0974509	0.689552	0.259225
ZNF77	0.0873781	0.769229	0.259256
CRIP3	0.0967069	0.695054	0.259261
CCDC85C	0.101536	0.662091	0.259279
BCL7A	0.111229	0.604391	0.25928
KLF15	0.118254	0.568675	0.259323
RFC4	0.102896	0.653854	0.259382
ORC1	0.0894237	0.752745	0.259448
SLC37A3	0.0976399	0.689562	0.259478
CCZ1	0.0961424	0.700555	0.259525
SNX7	0.124488	0.541216	0.259567
DNMT3L	0.0882248	0.763737	0.259578
HAUS1	0.0950809	0.708789	0.2596
GARNL3	0.093631	0.719784	0.259604
ZNF526	0.0922729	0.730766	0.259673
OPA3	0.10101	0.667583	0.259678
LMNB1	0.102714	0.656594	0.259695
ABCA1	0.097494	0.692306	0.259799
ABCB4	0.104105	0.648353	0.259802
KRT8	0.108238	0.623626	0.259808
TRIOBP	0.0971487	0.695055	0.259853
SGK494	0.103273	0.653868	0.25986
CCZ1B	0.0934691	0.722525	0.259873
RGS19	0.097549	0.69231	0.259873
ITPKA	0.0949145	0.711542	0.259876
PRR13	0.0987301	0.684064	0.25988
VWA1	0.0946314	0.714282	0.259987
POC1B	0.111334	0.607144	0.259992
DMGDH	0.11448	0.590663	0.260037
REEP3	0.101296	0.667578	0.260044
FBXW2	0.0918838	0.736287	0.260102
DOCK1	0.101819	0.664834	0.260178
ARHGEF40	0.0986138	0.686813	0.260248
GNB2	0.105355	0.642879	0.26025
PITPNM2	0.0978471	0.692303	0.260269
PPP2R5C	0.0893388	0.758241	0.26027
ZIC5	0.11524	0.587945	0.260297
ARPC1B	0.0963526	0.703294	0.260316
DNAJC15	0.0963754	0.703301	0.260348
SRRT	0.0975225	0.69505	0.260352
SPATA6	0.0979398	0.692306	0.260393
ACOX2	0.0928321	0.730772	0.260459
ACOT11	0.102471	0.662088	0.260471
DIAPH3	0.0968771	0.700552	0.260514
RGPD1	0.0972895	0.697801	0.260555
THRSP	0.0965838	0.703293	0.260627
NEIL3	0.100923	0.673074	0.260632
HMGN1	0.0969804	0.700549	0.260652
LMO7	0.0990242	0.686813	0.260789
ZNF525	0.0982431	0.692305	0.260795
AURKB	0.104904	0.64835	0.260795
GGA2	0.0999422	0.681317	0.260945
ENPP4	0.102109	0.667583	0.261087
GCGR	0.088618	0.76923	0.261089
TDRP	0.0886309	0.769227	0.261108
GRIPAP1	0.0937317	0.728021	0.261225
CCT6A	0.103933	0.656597	0.261232
C5orf58	0.101399	0.673079	0.261246
ACAP3	0.09202	0.741759	0.26126
SLC31A1	0.106208	0.642853	0.261297
RECK	0.0934729	0.730779	0.261358
CRY1	0.101134	0.675821	0.261435
BTBD6	0.103286	0.662098	0.261506
ECHDC3	0.0870465	0.785713	0.261522
EHMT2	0.0950293	0.719785	0.261535
MAGEA2	0.144821	0.472547	0.2616
SMARCC1	0.094053	0.72802	0.261673
SLC27A5	0.117018	0.585163	0.261677
ZNF300	0.090977	0.752748	0.261692
GALNT11	0.107945	0.634617	0.261732
ATF7IP2	0.103931	0.659347	0.261777
ZNF160	0.101412	0.675825	0.261795
MIS18A	0.107147	0.64013	0.261893
TRIP6	0.0928165	0.73901	0.261901
NCAPD3	0.107629	0.637358	0.261912
PLD1	0.116169	0.590652	0.261946
NHLRC3	0.0935642	0.733497	0.261972
TRNAU1AP	0.095361	0.719771	0.261989
AGPAT1	0.0983787	0.697803	0.26201
CEP55	0.092564	0.741759	0.262031
GPR160	0.0987877	0.695054	0.262036
LAMP3	0.0939748	0.730774	0.262058
FLNA	0.101625	0.675803	0.262066
FOSL2	0.102047	0.673079	0.26208
HELZ2	0.0940539	0.730766	0.262167
FGF21	0.0926873	0.741754	0.262204
MRPS18B	0.0900278	0.763737	0.262217
TUBA3C	0.122716	0.560435	0.262249
IDUA	0.0907956	0.75824	0.262383
HOOK3	0.10024	0.686809	0.262385
CARD10	0.110401	0.623621	0.26239
SHMT2	0.102338	0.673083	0.262454
ZNF614	0.0942781	0.730766	0.262479
RHBDF2	0.109045	0.631867	0.262492
SOWAHC	0.127961	0.538465	0.262493
TRIM24	0.0979778	0.7033	0.262503
LPIN3	0.0954131	0.722524	0.262561
CACHD1	0.0909289	0.758244	0.262576
CLDN11	0.0940649	0.733514	0.262675
METRN	0.0973756	0.708796	0.262716
ERN1	0.0973977	0.708788	0.262744
ADCK2	0.0989463	0.697799	0.262764
MTDH	0.104786	0.659339	0.262849
FAHD2B	0.101411	0.681318	0.262856
ADRB2	0.087941	0.785712	0.262862
YBX2	0.106577	0.648353	0.262868
GMPS	0.0917999	0.752747	0.262873
AGAP6	0.0982946	0.703301	0.262927
SMARCA4	0.09571	0.722527	0.26297
CASC10	0.103196	0.670327	0.263011
RAB2B	0.119381	0.57967	0.263062
GLS	0.0939986	0.736237	0.263069
CSTA	0.101177	0.684073	0.263083
GNPNAT1	0.0976513	0.708781	0.263084
TESC	0.102425	0.675825	0.2631
PCM1	0.0899924	0.769211	0.263103
SGK2	0.102459	0.675821	0.263142
FAM53B	0.10164	0.681318	0.263152
FAM72D	0.112053	0.618136	0.263181
SLC22A7	0.114609	0.604414	0.263195
KDELR1	0.0958763	0.722545	0.263201
PPP5C	0.100075	0.692312	0.263217
ATP6V1B2	0.116767	0.593407	0.263231
NAA25	0.0978362	0.708789	0.263335
PRPSAP2	0.0858595	0.80769	0.26334
HIST1H4I	0.104749	0.662088	0.26335
MTA1	0.0914704	0.758222	0.263353
GTF2IRD2	0.0956519	0.72526	0.263387
TAF6	0.0978977	0.708794	0.263418
HIST1H2AI	0.0939406	0.73901	0.263483
AGTR1	0.11923	0.582423	0.263519
GLUD2	0.11094	0.62637	0.263608
GYG1	0.0866436	0.802196	0.263638
FBXO32	0.106314	0.653865	0.263657
LETMD1	0.10371	0.670327	0.263665
PEX6	0.0937231	0.741759	0.263666
ZNF786	0.110056	0.631868	0.263706
ECHDC1	0.0917312	0.758263	0.263735
BTF3	0.105067	0.662092	0.263751
DFFA	0.0951976	0.730768	0.263756
FAAH	0.102132	0.681316	0.263788
AKR1A1	0.0997371	0.697805	0.263813
ADIRF	0.102591	0.678569	0.263847
SRSF5	0.0925458	0.752754	0.26394
MID1	0.104812	0.664834	0.263975
EPO	0.0991071	0.703298	0.264011
INO80E	0.112294	0.620851	0.264041
SIRT7	0.108453	0.642875	0.264049
RNF19B	0.100715	0.692312	0.264057
FGB	0.0926722	0.752748	0.264119
CYP8B1	0.11091	0.629115	0.26415
NREP	0.113896	0.612635	0.264152
ALPK1	0.108547	0.642851	0.264158
MAGEC2	0.111429	0.626376	0.26419
KIAA0895L	0.0977301	0.714284	0.26421
ALG13	0.0962601	0.725274	0.264225
ACOT4	0.0951992	0.733515	0.264254
MTMR4	0.0977878	0.714289	0.264289
DNA2	0.103798	0.673096	0.264321
KATNAL1	0.0942214	0.741758	0.264366
SMARCA2	0.112078	0.623649	0.264381
STS	0.103013	0.678593	0.264393
LRRC37A2	0.107409	0.651098	0.26445
SRM	0.0935957	0.747255	0.264461
MYPOP	0.0915773	0.763756	0.264467
AGL	0.120098	0.58242	0.264476
SLC43A2	0.0994643	0.703299	0.264487
XPO5	0.0990964	0.70604	0.264511
SLC13A2	0.114214	0.61263	0.26452
HMGCS2	0.0950551	0.736264	0.264548
GALNT2	0.103991	0.673098	0.264568
BBOX1	0.0903639	0.774719	0.264588
NUF2	0.0943889	0.741755	0.264601
U2AF1	0.0991939	0.706043	0.264642
TMEM82	0.112301	0.623646	0.264644
MID2	0.0965808	0.725294	0.264669
GNB1L	0.0965953	0.725274	0.264685
MAD2L2	0.0966219	0.725277	0.264722
CSE1L	0.102893	0.681322	0.26477
SMN2	0.111451	0.629139	0.264798
TSPAN15	0.109546	0.640105	0.264803
NDUFB1	0.0993355	0.706024	0.264827
TPT1	0.103363	0.678564	0.264836
UCHL1	0.0938746	0.747254	0.264855
ATF4	0.101733	0.68956	0.26486
KIF23	0.0978532	0.717035	0.264885
ADH6	0.120484	0.582417	0.2649
RPGR	0.104718	0.670327	0.264943
USH1C	0.127779	0.549445	0.264966
SAMD9	0.110173	0.63736	0.264991
CYB5R1	0.108797	0.645587	0.265025
C6	0.10883	0.645604	0.265068
TNFRSF14	0.0920006	0.763737	0.265074
ANKRD27	0.101919	0.689567	0.265103
CRLS1	0.103587	0.678593	0.265129
CYP1B1	0.127943	0.549448	0.265138
CALCOCO1	0.115824	0.607166	0.265188
SUPT16H	0.108041	0.651097	0.265226
ABCG2	0.097737	0.71978	0.265234
TBC1D16	0.100039	0.703296	0.265249
CAPG	0.109935	0.640111	0.265274
FGGY	0.121461	0.579677	0.265346
ASRGL1	0.0942369	0.747252	0.265365
DNTTIP1	0.106388	0.66207	0.265398
RITA1	0.0986473	0.71428	0.265446
SYAP1	0.102619	0.686817	0.265482
C8A	0.109184	0.645609	0.2655
CCL13	0.116124	0.607143	0.265526
STX7	0.10739	0.656612	0.265543
RPL10A	0.1007	0.70055	0.265603
CA5B	0.0995853	0.708795	0.265679
ASPA	0.113186	0.623629	0.26568
ETV4	0.12413	0.568681	0.265688
COL16A1	0.101567	0.695053	0.265696
LRP5L	0.0937904	0.752747	0.265707
MCCD1	0.100423	0.703297	0.265758
PRIM1	0.116336	0.607143	0.265768
GM2A	0.102061	0.692308	0.265815
KDM4A	0.107615	0.656594	0.265818
DGAT1	0.102485	0.68956	0.265838
PAFAH1B2	0.103728	0.681321	0.265843
TMEM187	0.0959934	0.736262	0.26585
TRIM16	0.108104	0.653844	0.265863
EIF3C	0.118598	0.59615	0.265899
ATXN3	0.103092	0.686811	0.266091
C8orf76	0.102293	0.692307	0.266117
POLR1C	0.0954833	0.741756	0.26613
DPH7	0.108781	0.651098	0.266134
GLYCTK	0.125152	0.565936	0.266135
CAMSAP2	0.0999316	0.708793	0.266141
GPC6	0.100726	0.703297	0.266158
DYNC1LI2	0.107036	0.662089	0.26621
MT2A	0.110282	0.642855	0.266262
CPPED1	0.0945346	0.749998	0.266272
DSP	0.0992844	0.714286	0.266303
RPS10	0.0922038	0.769228	0.266319
GINS1	0.0956439	0.741758	0.266354
FBXL3	0.115325	0.615383	0.2664
CARS	0.107203	0.662093	0.266417
ANAPC5	0.0884879	0.802195	0.266429
BAG2	0.104611	0.678567	0.266431
ZDHHC14	0.0957006	0.74176	0.266434
HIRIP3	0.112351	0.631864	0.26644
DNMT3B	0.0910224	0.780222	0.266491
LRRC42	0.103817	0.684066	0.266492
PAQR5	0.123716	0.574157	0.26652
CHEK1	0.0972171	0.730765	0.266539
APOL3	0.103497	0.686809	0.266613
TOMM40	0.0944479	0.752748	0.266637
C9orf72	0.105214	0.675825	0.266657
DHRS1	0.0996002	0.714287	0.266727
GEMIN7	0.107461	0.662087	0.266737
HIST1H4H	0.097369	0.730766	0.266747
RANBP10	0.114102	0.623609	0.266749
DSN1	0.092512	0.769229	0.266764
SUCLG2	0.0988673	0.719786	0.266765
ELAC2	0.108867	0.653839	0.266799
SOD2	0.0912393	0.78022	0.266808
HMGXB3	0.0952649	0.747255	0.266809
WASF2	0.106228	0.670333	0.266849
ZFYVE1	0.0925724	0.769238	0.266852
USP4	0.123437	0.576919	0.266858
ZNF880	0.0939488	0.758242	0.266901
PDSS1	0.0997322	0.714287	0.266903
NDUFAF6	0.122315	0.582419	0.266906
RBP5	0.0997478	0.714288	0.266925
UBE2Q2	0.0940511	0.758239	0.267045
TOMM34	0.0927081	0.769231	0.267047
ZNF738	0.105566	0.675825	0.267103
VNN3	0.11243	0.634633	0.267118
CCNE2	0.0948142	0.752749	0.267154
MAGIX	0.0927866	0.769235	0.26716
ADAT2	0.0889791	0.802196	0.267168
PLCXD1	0.0995472	0.717051	0.267171
NPEPPS	0.102722	0.695056	0.267203
KCTD1	0.0948865	0.752747	0.267256
MYO7A	0.122665	0.582417	0.267287
DNAH14	0.098505	0.725276	0.267289
ARHGEF2	0.0996389	0.717031	0.26729
PNKP	0.0909688	0.78571	0.267348
ZNF415	0.10013	0.714287	0.267435
MPV17	0.102499	0.697799	0.267438
ZWINT	0.093698	0.763758	0.267512
ALDH1A2	0.0943946	0.758243	0.267533
DOCK9	0.112303	0.637338	0.267535
AGAP4	0.0957841	0.747253	0.267535
MECP2	0.099451	0.719779	0.26755
NEIL1	0.0994718	0.71978	0.267578
EIF3L	0.108156	0.662084	0.267598
KCTD17	0.107749	0.664835	0.267647
GUSB	0.0995306	0.71978	0.267657
THOP1	0.0893142	0.802202	0.267671
NT5DC3	0.0952087	0.752748	0.267709
CNPY4	0.110129	0.651123	0.267782
KLKB1	0.101971	0.703295	0.267798
FAM160A2	0.0894709	0.802199	0.267906
KIF15	0.106682	0.673081	0.267966
PPIL1	0.102547	0.700548	0.268028
FAM126A	0.0990596	0.725271	0.268039
SMG5	0.10339	0.695034	0.268066
HYLS1	0.103807	0.692307	0.268079
ACAD8	0.101397	0.708778	0.268082
MTA3	0.110412	0.651103	0.268123
GRINA	0.102243	0.703295	0.268154
RAB6B	0.0999222	0.719784	0.268184
STARD4	0.0969776	0.74176	0.268205
ANGPTL4	0.105166	0.684067	0.268218
LAGE3	0.092879	0.774729	0.268246
ACTR3C	0.101527	0.708792	0.268256
PANO1	0.0928869	0.774745	0.26826
RAB4A	0.0970252	0.741759	0.268271
EIF2S2	0.105636	0.68132	0.268276
P3H1	0.10115	0.711537	0.268276
KANSL2	0.102746	0.700523	0.268283
TMC6	0.100055	0.719779	0.268361
HDDC2	0.113021	0.637384	0.268398
NECAB3	0.114512	0.629099	0.268402
NLRP6	0.101656	0.708794	0.268427
LSR	0.102484	0.703298	0.268471
LRP5	0.0998058	0.72253	0.268538
DSCR8	0.147529	0.488996	0.268591
OGT	0.113679	0.634625	0.268596
ZNF506	0.103069	0.700531	0.268706
YIPF3	0.103077	0.700549	0.26872
MOSPD3	0.114836	0.629102	0.268781
GPLD1	0.0932677	0.774744	0.26881
AURKC	0.101171	0.714283	0.268821
HEY2	0.0985327	0.733542	0.268846
TNFRSF10D	0.09823	0.736264	0.26893
PLK1	0.0989732	0.730771	0.268936
OSBPL3	0.101267	0.714283	0.268948
CFAP20	0.103747	0.697804	0.269064
HSP90AB1	0.10416	0.695056	0.269068
TAPBPL	0.0998531	0.725254	0.269107
SPTBN5	0.0998569	0.725269	0.269115
ZNF607	0.0955159	0.758241	0.269117
AKIRIN2	0.0991656	0.730769	0.269197
EGFL8	0.102262	0.708789	0.269224
SLCO3A1	0.108208	0.670331	0.269324
DOT1L	0.10155	0.714284	0.269324
ABCB9	0.102357	0.70881	0.269354
RPL9	0.101197	0.717028	0.269372
CDK2	0.109637	0.662081	0.269423
HIST2H2BE	0.0950518	0.763737	0.269434
SDHB	0.0986168	0.736265	0.269459
PTP4A2	0.106276	0.684046	0.269625
IGF2	0.103795	0.700551	0.269655
ADPRHL2	0.0932249	0.78022	0.269696
PGM3	0.0995365	0.730764	0.269699
COX19	0.102626	0.708792	0.269705
ZNF70	0.106768	0.681321	0.269709
SARDH	0.096998	0.749997	0.269719
BTNL8	0.103524	0.703255	0.269822
ONECUT2	0.100769	0.72253	0.26983
FAM171A2	0.0960386	0.75824	0.269852
DPAGT1	0.101208	0.719782	0.269904
TOP2A	0.109592	0.664836	0.269927
ELOVL1	0.102056	0.714287	0.269996
AMACR	0.090276	0.807692	0.270028
ABHD11	0.103703	0.703294	0.270062
KIF5B	0.0921832	0.791212	0.270068
KDM5D	0.108819	0.670326	0.270081
SPATC1L	0.104544	0.697802	0.270095
ASH1L	0.108426	0.673071	0.270145
GJB2	0.105457	0.692308	0.270201
CCDC6	0.135597	0.538462	0.270211
TRIM68	0.100682	0.725274	0.270226
TENM2	0.117628	0.620896	0.27025
SP5	0.0991949	0.736284	0.270251
MDH1	0.0936469	0.780218	0.270305
PYGO2	0.0992721	0.736283	0.270356
NUP43	0.100058	0.730785	0.270409
CASZ1	0.100849	0.725255	0.270446
PIEZO1	0.103216	0.708793	0.270478
FADS6	0.124513	0.587895	0.270556
ACTR3B	0.0951623	0.769231	0.270558
TPM3	0.115882	0.631868	0.270596
DNAJC9	0.111519	0.656613	0.2706
GINS3	0.101734	0.719795	0.270605
KRBA1	0.102918	0.711544	0.270611
ROBO3	0.0925788	0.791211	0.270646
PPARGC1A	0.121765	0.601647	0.270665
MAP3K7CL	0.0952569	0.769227	0.270692
ENTPD5	0.1022	0.717036	0.270705
RPN2	0.102597	0.714282	0.270709
ZNF761	0.113999	0.642858	0.270712
DDX60	0.0999531	0.733533	0.270775
RND1	0.0981192	0.747256	0.270777
CD9	0.095009	0.771976	0.270822
MACROD1	0.102716	0.714286	0.270866
TMEM181	0.10119	0.725275	0.270907
MAGOH	0.117175	0.626368	0.270915
USP1	0.113219	0.648346	0.270934
CENPI	0.0934346	0.785715	0.270948
PRAF2	0.104397	0.703295	0.270965
STK17B	0.0902919	0.813187	0.270969
PLA2G16	0.106059	0.692307	0.270971
GBA	0.107353	0.684063	0.270991
CENPF	0.110471	0.664833	0.271007
HTATIP2	0.104074	0.706046	0.271074
FAM76A	0.127399	0.576835	0.271088
TAB1	0.0962315	0.763733	0.2711
RBMS1	0.109682	0.670354	0.271157
TRMU	0.10178	0.722533	0.271181
EPSTI1	0.115414	0.637366	0.271221
FRMPD1	0.124547	0.590637	0.271223
SMARCD3	0.0999155	0.736262	0.271227
HAVCR1	0.112056	0.656596	0.271248
KCNQ4	0.118543	0.620883	0.271295
OFD1	0.106374	0.692311	0.271374
SPRYD3	0.0985815	0.747252	0.271413
DHX37	0.10362	0.71154	0.271532
TAZ	0.121998	0.604392	0.271541
ARPIN	0.105282	0.700572	0.271583
TMEM251	0.0972845	0.758243	0.271598
RPS12	0.11987	0.615384	0.271599
UHRF1BP1	0.103282	0.714284	0.271612
IFT57	0.100204	0.736267	0.271618
GNL3	0.0926096	0.796711	0.27163
ABCA10	0.118388	0.623621	0.271716
HDAC2	0.111071	0.664836	0.271742
TMEM136	0.0988238	0.747253	0.271747
OXCT1	0.0995842	0.741742	0.271783
CXADR	0.0996205	0.741761	0.271836
OAS3	0.101896	0.725275	0.27185
B4GALNT2	0.123406	0.598901	0.27186
PHF19	0.0978605	0.755496	0.271907
NCKAP5L	0.0985907	0.75	0.271925
ATG2B	0.10768	0.686816	0.27195
POP7	0.0989755	0.747253	0.271955
TNPO1	0.0989787	0.747251	0.27196
DONSON	0.114572	0.645606	0.271971
TTF2	0.107297	0.689585	0.272012
CPOX	0.115664	0.640109	0.272098
TOR3A	0.0955894	0.774728	0.272132
LIMK2	0.0991211	0.747253	0.272155
EVI5L	0.104534	0.708787	0.2722
VPS11	0.138313	0.53574	0.272213
PMS2	0.0984535	0.752743	0.272232
NRSN2	0.116817	0.634596	0.272272
CENPH	0.101452	0.730769	0.272283
FAM122C	0.104672	0.708788	0.272379
GUK1	0.110246	0.673079	0.272404
MFSD6	0.0985949	0.752746	0.272428
WNK2	0.131791	0.563185	0.272439
TBC1D22B	0.10082	0.736266	0.272453
SRPK1	0.0997087	0.744509	0.272459
OTULIN	0.103549	0.717029	0.272484
PSMB8	0.104773	0.708705	0.272495
PRR7	0.0994152	0.747254	0.272559
MICALL2	0.107769	0.689559	0.272604
CYP3A4	0.130114	0.571398	0.272666
ACSL3	0.107396	0.692305	0.272673
EME1	0.10826	0.68682	0.272681
NRBP2	0.107403	0.692311	0.272683
ARPC5L	0.100255	0.741756	0.272699
ZNF772	0.101783	0.730775	0.272728
TMEM25	0.110977	0.670325	0.272746
EEF2	0.104954	0.708795	0.272747
KIAA1549	0.115233	0.645599	0.272754
[truncated: 10,574 more rows]

## Sheet: Table S8
Table S8 Included public datasets
Prognostic assessment dataset
Dataset name	Country	Year	Platform	Data type	Organism	Follow-up data	Sample size	[References]
TCGA-LIHC	USA	2016	Illumina HiSeq	RNA-seq	Homo sapiens	Present	355	24071849
LIRI-JP	Japan	2016	Illumina HiSeq 2000	RNA-seq	Homo sapiens	Present	202	27064257
CHCC-HBV	China	2019	Illumina HiSeq X Ten	RNA-seq	Homo sapiens	Present	160	31585088
LICA-FR	France	2018	Illumina HiSeq 2000/4000	RNA-seq	Homo sapiens	Present	152	25822088
GSE14520	China	2010	Affymetrix U133A	Microarray	Homo sapiens	Present	242	22202459
GSE54236	Italy	2014	Agilent-014850	Microarray	Homo sapiens	Present	78	25666192
Multi-region expression dataset
Dataset name	Country	Year	Platform	Data type	Organism	Patient number	Sample number	[References]
E-MTAB-5905	USA	2020	Illumina HiSeq 2500	RNA-seq	Homo sapiens	11	43	31941899
GSE136711	Taiwan, China	2020	Illumina HiSeq 2500	RNA-seq	Homo sapiens	12	41	31634533
GSE56140	USA	2011	Illumina HumanHT-12 V3.0	Microarray	Homo sapiens	15	30	21320499
GSE92528	China	2016	Agilent-014850	Microarray	Homo sapiens	5	25	28422742
Multi-focal expression dataset
Dataset name	Country	Year	Platform	Data type	Organism	Patient number	Sample number	[References]
GSE98617	Spain	2017	Illumina HumanHT-12 V4.0	Microarray	Homo sapiens	16	36	28843658
Multi-region single-cell RNA-seq dataset
Dataset name	Country	Year	Platform	Data type	Organism	Patient number	Sample number	[References]
GSE112271	USA	2020	Illumina HiSeq 2500	scRNA-seq	Homo sapiens	2	7	31941899
Multi-region expression dataset of other cancers
Dataset name	Country	Year	Platform	Data type	Organism	Patient number	Sample number	[References]
GSE5787	Canada	2006	Affymetrix U133 Plus 2.0	Microarray	Homo sapiens	11	33	17020965
GSE23593	USA	2010	Affymetrix U133 Plus 2.0	Microarray	Homo sapiens	18	50	20368555
GSE33532	Germany	2011	Affymetrix U133 Plus 2.0	Microarray	Homo sapiens	20	80	28423542
GSE62802	Canada	2014	Affymetrix U133 Plus 2.0	Microarray	Homo sapiens	3	20	28394352

## Sheet: Table S9
Table S9 Summary of LHRS genes
Gene	Entrez ID	Name	Class
ADSL	158	adenylosuccinate lyase	Risk genes
CCNB2	9133	cyclin B2	Risk genes
CHAD	1101	chondroadherin	Protective genes
DAO	1610	D-amino acid oxidase	Protective genes
DHRS12	79758	dehydrogenase/reductase 12	Protective genes
DRG1	4733	developmentally regulated GTP binding protein 1	Risk genes
FANCE	2178	FA complementation group E	Risk genes
GNMT	27232	glycine N-methyltransferase	Protective genes
GOT2	2806	glutamic-oxaloacetic transaminase 2	Protective genes
KIF2C	11004	kinesin family member 2C	Risk genes
NT5DC2	64943	5'-nucleotidase domain containing 2	Risk genes
PON1	5444	paraoxonase 1	Protective genes
RAP1GAP	5909	RAP1 GTPase activating protein	Risk genes
RIBC2	26150	RIB43A domain with coiled-coils 2	Risk genes
SLC2A2	6514	solute carrier family 2 member 2	Protective genes
TMCO3	55002	transmembrane and coiled-coil domains 3	Risk genes
TRIP13	9319	thyroid hormone receptor interactor 13	Risk genes
TTK	7272	TTK protein kinase	Risk genes

## Sheet: Table S10
Table S10 Summary of published prognostic signatures
ID	Year	Source journal	Sig size	Gene list	[References]
pSig1	2010	Clin Cancer Res	7	CCNG2, EGLN3, ERO1L, WDR45L, FGF21, MAT1A, RCL1	20592013
pSig2	2013	Gastroenterology	5	TAF9, RAMP3, HN1, KRT19, RAN	23567350
pSig3	2016	Gut	5	ANGPT2, DLL4, NETO2, NR4A1, ESM1	25666192
pSig4	2020	Front Oncol	6	ZKSCAN3, FEZ1, APOL1, PRKAG2, CDK5R1, ADRB2	33392087
pSig5	2020	Mol Med	2	HNRNPA2B1, RBM15	32552682
pSig6	2021	Cancer Med	5	BIRC3, CSNK1E, MINK1, MYC, NF2	33818013
